# Supplementary material for: Identification and validation of a fatty acid metabolism-related lncRNA signature as a predictor for prognosis and immunotherapy in patients with liver cancer
Source: BMC Cancer. 2022 Oct 4;22:1037. doi: 10.1186/s12885-022-10122-4 (PMC9531484; doi:10.1186/s12885-022-10122-4)
Supplement: Supplementary file 1 — Additional file1: Supplementary excel 1. Detailed clinical features in the two HCC cohorts. [file 12885_2022_10122_MOESM1_ESM.xlsx]

## Sheet: Sheet1
Clinical Features	TCGA-LIHC	GSE76427
OS
0	235	92
1	130	23
T Stage
T1	180
T2	91
T3	78
T4	13
TX	3
N Stage
N0	248
N1	4
NX	113
M Stage
M0	263
M1	3
MX	99
Stage
I	170
II	84
III	83
IV	4
X	24
Gender
Female	119
Male	246
Grade
G1	55
G2	175
G3	118
G4	12
GX	5
Age
<=60	173
>60	192
