# Supplementary material for: Identification and validation of a fatty acid metabolism-related lncRNA signature as a predictor for prognosis and immunotherapy in patients with liver cancer
Source: BMC Cancer. 2022 Oct 4;22:1037. doi: 10.1186/s12885-022-10122-4 (PMC9531484; doi:10.1186/s12885-022-10122-4)
Supplement: Supplementary file 2 — Additional file2: Supplementary excel 2. The correlation analysis between FA scores and lncRNAs in the TCGA LIHC cohort. [file 12885_2022_10122_MOESM2_ESM.csv]

	Corr	P.value
AC090241.2	-0.257236426765534	6.30223972353881e-07
AL031728.1	-0.279309854407544	5.75425802842086e-08
LINC01224	-0.26889080817216	1.82924445189563e-07
AC092301.1	-0.337723839726939	3.4549547880937e-11
LINC00705	-0.386823517479763	1.78348785878105e-14
AC116351.1	-0.388347202034141	1.38058039827155e-14
AC087741.2	-0.448286180563552	1.91275887490748e-19
COLCA1	-0.396468487358231	3.4475442490137e-15
AP001029.1	-0.342187566362563	1.83019069410792e-11
AC005046.1	-0.41149991653706	2.38635289055485e-16
AL080312.2	-0.355331730341586	2.65454902496727e-12
AC018648.1	-0.362007276208725	9.6167663143866e-13
LINC00592	-0.465051352434991	5.50697846440194e-21
LINC02453	0.333463227365684	6.27674704406516e-11
AL117327.1	-0.425192801965276	1.85869507889338e-17
DGCR11	-0.288991393760735	1.88047077387522e-08
LINC02201	-0.279723916791969	5.49026050840317e-08
AP001626.1	-0.531037248735217	6.02711093753113e-28
Z97832.2	-0.437414986107287	1.72272759928681e-18
ZNF460-AS1	-0.317573067707034	5.37175367547566e-10
AC025159.1	-0.409638554525798	3.3461692436128e-16
AC116914.1	-0.311558041344692	1.17236152228888e-09
AC008760.1	-0.493080354726318	9.28302161240146e-24
AL121957.1	-0.260766956605693	4.35976947442275e-07
AC002128.1	-0.282795494628386	3.86581868840264e-08
AL109955.1	-0.26109090493899	4.21368533519346e-07
AC093249.6	-0.308890881895311	1.64792759758371e-09
AC139768.1	-0.556443391629581	4.64628094674426e-31
FOXD2-AS1	-0.32552374530639	1.86367192950292e-10
LINC01429	-0.291200025843733	1.44830285102632e-08
AC068620.1	-0.264348845690847	2.98332978430508e-07
AC009065.8	-0.372480465721895	1.86295703728317e-13
AC067817.2	-0.392318849308878	7.03820746353788e-15
AL162724.2	-0.285231700603776	2.9180064538345e-08
AL033527.3	-0.432920004516292	4.17824461431705e-18
LINC01730	-0.448428417724978	1.85755941301435e-19
AC008079.1	-0.362652237389352	8.70717872041065e-13
AC244100.3	0.287919867290362	2.13273344065661e-08
AC099791.2	-0.385262759344213	2.31519476106449e-14
AC011893.1	-0.302098045761906	3.86295830038522e-09
AC008736.2	-0.27489888944942	9.44489355569695e-08
AL117382.2	0.377069087743233	8.9056376358282e-14
PRKAG2-AS1	0.437327524234163	1.75290422299117e-18
AC015712.1	-0.310333506630141	1.37131581901052e-09
AL022316.1	-0.323745407919279	2.36794133680329e-10
AC008738.4	-0.251822075174941	1.09744433405309e-06
AC091946.2	-0.333396569146884	6.33519115785555e-11
LINC01592	-0.375862089702817	1.08260787950758e-13
AC006042.1	-0.280180817705342	5.21251708795318e-08
AC093297.2	-0.297666770651547	6.65561037718562e-09
AL031722.1	0.327519313663954	1.42185627665342e-10
AC087627.1	-0.307835813277024	1.88376882166273e-09
MYLK-AS1	-0.527832362095445	1.42681339976952e-27
CSNK1G2-AS1	-0.264421443284066	2.96030688475064e-07
RHOXF1-AS1	-0.318390734026988	4.8245150743088e-10
AC008771.1	-0.33517838759358	4.9411970140208e-11
AL138724.1	-0.261196022445347	4.16730179090772e-07
AC109361.2	-0.272472951937414	1.23580172645175e-07
SNHG6	-0.556881516345212	4.08373114451863e-31
AC091180.2	-0.259798700952989	4.82598361913686e-07
AP000941.1	-0.2550482143101	7.89783898107654e-07
BX649632.1	-0.289603474178179	1.74958619291561e-08
LINC02595	-0.307024060584461	2.08720005234102e-09
LINC01594	-0.36772812573233	3.95246714956918e-13
AC021915.2	-0.290802646576098	1.51822284131265e-08
AF233439.1	-0.523842932510122	4.11822405284268e-27
AC211433.2	-0.305116726310185	2.6526168379219e-09
AL596442.1	-0.251963443311865	1.08183832027697e-06
AC026367.3	-0.365857881738025	5.29611040251362e-13
STXBP5-AS1	-0.312636507196483	1.02058091050675e-09
AC022509.1	-0.328708660342245	1.20895542295378e-10
AL353804.2	-0.290946662023049	1.49251376832805e-08
OSGEPL1-AS1	-0.370486853465152	2.55795889555347e-13
AC005828.5	-0.303799592040789	3.12703473899581e-09
AC012063.1	-0.257027474360494	6.44010450219053e-07
AL139220.2	-0.364714564077522	6.32766128413939e-13
LINC02823	-0.288761042212497	1.93213976430439e-08
LINC00315	-0.322647228656088	2.7431992438484e-10
BOLA3-AS1	-0.535983996745062	1.5651234324222e-28
AC138904.1	-0.339120030615315	2.83533532660301e-11
AL139039.3	-0.278524071794833	6.28932902504005e-08
AC026367.1	-0.302582374164963	3.63792687219177e-09
AF001548.2	-0.352593011029174	3.9988232448771e-12
AC006213.3	-0.446233475211162	2.91428233173895e-19
AC007611.1	-0.255625789456353	7.44260182970534e-07
POC1B-AS1	-0.364452251283645	6.59070371779588e-13
AL031587.2	-0.34376596523715	1.45834701342779e-11
AC124312.2	-0.286237333766888	2.5960955636942e-08
LINC01615	-0.42156540767503	3.69667475025967e-17
AC104785.1	0.323400466263474	2.48007952565932e-10
AC009119.2	0.299106524738653	5.58290714820942e-09
NKAIN3-IT1	-0.296429920496943	7.73434297536161e-09
AC015912.3	-0.463077891471057	8.44731891217743e-21
AC019080.6	-0.410257303522493	2.99120484309599e-16
DGUOK-AS1	-0.570482567038995	6.74587976843862e-33
AC074117.1	-0.289963775148419	1.67670755150527e-08
AL031663.3	-0.313643668789005	8.96179946497684e-10
AC079779.2	-0.315458698506267	7.08149974895756e-10
AC004596.1	-0.284596932994704	3.14070550516204e-08
ERICH6-AS1	-0.343384431511035	1.54082807020687e-11
AC040162.3	-0.36861393774321	3.43863647584589e-13
AC142472.1	-0.378985870344625	6.52023332839422e-14
LINC02056	-0.384316499075093	2.71017109983568e-14
AP003392.4	-0.306194053078086	2.3171892682158e-09
AC073352.1	-0.402547982537719	1.1898382184111e-15
AC026362.1	-0.36718844624754	4.30155871219994e-13
AL050403.2	-0.312983549045627	9.75931644115275e-10
AC012368.2	-0.375945472459529	1.06812935849683e-13
AC098484.2	-0.344697068525173	1.27471918104392e-11
AC016542.1	-0.357846517266688	1.81586197783524e-12
LINC01740	-0.25536840003771	7.64227364462277e-07
AC034198.2	-0.452168600778693	8.55821848431113e-20
AL450270.1	-0.259685943163449	4.88329101708713e-07
AC113383.1	-0.377801451791797	7.90743913031241e-14
C3orf35	-0.398494890373284	2.42416215068479e-15
AL355574.1	-0.40431676926431	8.69518319881388e-16
AC090772.1	0.257732170976656	5.98639296102316e-07
GTSE1-DT	-0.472370972147992	1.09936402561441e-21
AC009506.1	-0.326645414572356	1.60111569844961e-10
AC005393.1	-0.554214616210061	8.93197385421265e-31
CIRBP-AS1	-0.351535765510651	4.67913826916198e-12
CCNT2-AS1	-0.462152404430553	1.03143371919455e-20
AC100782.1	-0.251257052038715	1.16200034074828e-06
AC082651.3	-0.285539216133108	2.81568271573137e-08
CU634019.5	-0.283338263288397	3.63184592298664e-08
AC003988.1	0.253152277990062	9.58754104368378e-07
AC008549.1	0.450167443147727	1.2970973854054e-19
AC016831.1	-0.361978611124445	9.65927807767042e-13
AC008764.6	-0.279319127242467	5.74821397926084e-08
AC023043.4	-0.438198535052609	1.47419920374177e-18
FRMD6-AS1	-0.32894623163325	1.17031362727835e-10
AC009686.2	-0.32390423029596	2.31798248231966e-10
AC023908.3	-0.447533617511593	2.23279187544548e-19
AC026979.3	-0.347536558648295	8.43288480123805e-12
CLEC12A-AS1	-0.293632289756048	1.08353057943929e-08
AC008687.2	-0.254985533133898	7.94882020674014e-07
WAC-AS1	-0.470760168689811	1.57247821730984e-21
AC087667.1	-0.302042234821848	3.88974048887702e-09
AC016877.3	-0.263217991270706	3.36497226269373e-07
AL161729.3	-0.329322760839538	1.1115200740855e-10
HOXC13-AS	-0.265653493963153	2.59468552798799e-07
L3MBTL4-AS1	-0.256844609448631	6.56312790956331e-07
AL445471.1	-0.297611548471539	6.70049810158991e-09
HECW2-AS1	-0.323112564805995	2.57761425607405e-10
MIR4527HG	-0.291106540657486	1.46446609925004e-08
AC018645.3	-0.280709167685993	4.90823684049258e-08
AC018809.1	-0.395104374953274	4.36396665721651e-15
AC087878.1	-0.251583243173054	1.12430096688112e-06
AC010536.3	-0.500473416363012	1.55826086293875e-24
AC010422.4	-0.288553011038191	1.97997976975286e-08
AL031283.3	-0.294973231585727	9.22269532429178e-09
TMC3-AS1	0.285445489230631	2.84649662738503e-08
AL159169.3	-0.383618921252308	3.04289004329319e-14
AC092535.5	-0.354233915522366	3.12985805893624e-12
AL008635.1	-0.323569318051477	2.42455632455899e-10
AC002306.1	-0.258948909921516	5.2742947290272e-07
AC012676.3	-0.351032140745044	5.04173382173658e-12
LINC00626	-0.332898643045684	6.78884467061604e-11
AL356740.3	-0.286553697814928	2.5021242267808e-08
AL021707.4	-0.284450834385165	3.19423980114026e-08
LINC02019	-0.516553880091759	2.75573052303931e-26
AC046143.1	-0.487229151880666	3.69728594933535e-23
AC005379.1	-0.251722949735234	1.10851549175216e-06
LINC01963	-0.296206363281582	7.94660415515156e-09
AL158166.1	-0.392345820905486	7.00586058440856e-15
AC133528.1	-0.256373710729462	6.89039698706813e-07
AL391095.3	-0.302004079954141	3.90815348619458e-09
LINC01940	-0.260136022745843	4.65837582735637e-07
CTBP1-DT	-0.299474174895782	5.33706262492757e-09
DPP10-AS1	-0.292573448620286	1.22983416699613e-08
AC010809.2	-0.350904583146266	5.13783980653447e-12
AC092620.2	-0.285352002173756	2.87755614962914e-08
AC015802.5	-0.380927167184844	4.74481293636273e-14
ATP2B1-AS1	-0.255271081380558	7.7190999633618e-07
AC027796.4	-0.449317361215513	1.54641683837253e-19
AC067852.2	-0.25255357945262	1.01895857906228e-06
AC005790.1	-0.378716721845354	6.81286285043728e-14
AC092071.1	0.33677239242664	3.95085580688821e-11
AL591468.1	-0.294031186558775	1.03290565593784e-08
RASAL2-AS1	-0.381315004334596	4.45174323442656e-14
AC093627.7	-0.334806913552421	5.20463477874976e-11
RBAKDN	-0.276669581950553	7.74926890377376e-08
AC234582.1	-0.359397230842882	1.43438936774237e-12
LINC00265	-0.366317428997782	4.92953363088298e-13
ASB16-AS1	-0.329174155104371	1.13437252351657e-10
AC026689.1	-0.365109810418607	5.95059006504146e-13
AC097173.2	-0.301957401360748	3.93079483942425e-09
AC097468.3	-0.275156781247627	9.17738029858405e-08
AC019254.1	-0.400370473586577	1.7460695033398e-15
LINC01711	-0.427858645070172	1.11545669499336e-17
BX324167.1	-0.256006464947623	7.15643939223982e-07
AL513548.3	-0.261959508845716	3.84483046141813e-07
AL158071.4	-0.320840384307078	3.48988321981018e-10
AL354950.1	-0.250967013746893	1.19653612870104e-06
PRRT3-AS1	-0.287020004475316	2.36958356068207e-08
AC022035.1	-0.284140249231966	3.31099085604829e-08
AP002812.5	-0.443275678473095	5.31947459451402e-19
FO680682.1	-0.34199533224698	1.88135729200816e-11
AC008514.1	-0.258467519390495	5.54572283962972e-07
AL929236.1	-0.327672233297416	1.39256447283474e-10
AC008875.1	-0.403105885427023	1.07798545797688e-15
AC005486.1	-0.366286911348834	4.95308825924783e-13
AC104170.1	0.303880406138345	3.09569785897611e-09
AC012447.1	-0.297717520018583	6.61461532785642e-09
AC015726.2	-0.297364135036974	6.90523518156802e-09
AL354977.1	-0.302269685691345	3.78170824119685e-09
AP001453.1	-0.370105600607754	2.71717271641307e-13
TMCO1-AS1	-0.324620135847835	2.10522911299258e-10
AC004921.1	-0.286282805903763	2.58238184584054e-08
AL021395.1	-0.28804681997889	2.1012188267594e-08
DLEU2L	-0.269590673140074	1.69507285985144e-07
AC078850.1	-0.283817405240025	3.43671603618693e-08
U91328.3	-0.394051564365417	5.23080418836069e-15
AC092296.2	-0.411971653468409	2.1896832642639e-16
AL022322.2	-0.29397990717512	1.03928304981359e-08
LINC02041	-0.436897655255011	1.90894238764834e-18
AL121782.1	-0.42263471704795	3.02107165134238e-17
LINC01625	0.332083131233729	7.60103663975978e-11
AC009955.2	-0.309384387338143	1.54770367822708e-09
LINC01579	-0.257462090631052	6.15653148743938e-07
LNX1-AS2	-0.288586265838667	1.97225614501701e-08
AL096870.2	-0.377191407513632	8.73073744446233e-14
AL391335.1	-0.301478967009586	4.17031096192307e-09
MAFG-DT	-0.488122738379642	2.9989364216536e-23
LINC02518	-0.342851890630731	1.66360370968527e-11
LINC01823	-0.272109353716413	1.28632170678667e-07
AC105389.2	-0.29671498680508	7.47163276036872e-09
LINC01523	-0.272897160192639	1.17927517613029e-07
HOMER3-AS1	-0.466423161243307	4.08359944394876e-21
RASSF10-DT	-0.286678807327948	2.46587672223842e-08
AL121601.1	-0.305002032770732	2.6909840466448e-09
TAT-AS1	0.324483113976813	2.14442220532145e-10
AC005674.2	-0.318008725543096	5.07307895756516e-10
AP003351.1	-0.250770603533139	1.22047949231902e-06
AC145423.3	-0.437814289448438	1.59132234853796e-18
LINC00927	-0.297667339709286	6.65514933431789e-09
AL360181.1	0.305570659946134	2.50590611251801e-09
AC136443.3	-0.250365448479823	1.27132804925316e-06
AC027271.1	-0.429448597397417	8.20837146607827e-18
LINC02712	-0.317186639399882	5.65092593309141e-10
HORMAD2-AS1	0.386528758114546	1.87377346392835e-14
AP000757.2	-0.499649925489534	1.90505004831658e-24
AC098820.1	-0.395689828233151	3.94460195390173e-15
AL050341.2	-0.315938168288074	6.65263277199103e-10
AC087241.2	-0.255239046863643	7.74455066505907e-07
TFAP2A-AS1	-0.386855331694188	1.77400173986589e-14
AC073389.3	-0.388293584565119	1.3931082223357e-14
ERICD	-0.448717771543807	1.75006027870907e-19
LINC02611	-0.367012082403383	4.42204428556328e-13
AL035420.3	-0.377379823804384	8.46788698831909e-14
AL109976.1	-0.440410085498703	9.47628763215955e-19
AC135050.6	-0.324688079982055	2.08605401556087e-10
AL009179.1	-0.400694767433028	1.64942017326637e-15
PRMT5-AS1	-0.297315466541985	6.94621590908985e-09
AC015802.4	-0.306040943102416	2.36222020520976e-09
AC008609.1	-0.285544214133266	2.81404864383291e-08
AL139147.1	-0.274341931222832	1.00485196108624e-07
AC078788.1	-0.328737315803899	1.20422946006805e-10
AL442125.1	-0.428267241990079	1.03107489165547e-17
AL078459.1	-0.309568543635387	1.51184115592384e-09
AC084782.3	-0.251331304624299	1.15331361329974e-06
AF131215.3	-0.334883311951457	5.14936134335417e-11
AC109462.2	-0.267095328374172	2.22186346982103e-07
MIR181A2HG	-0.618368476080189	6.99067244286956e-40
SPACA6P-AS	-0.448554756532277	1.80984625481854e-19
AC091133.3	-0.316810234945295	5.93638576576291e-10
AC018809.2	-0.299732944011116	5.17034991872156e-09
AC109449.1	-0.338206482802137	3.22714211765482e-11
PIK3IP1-AS1	-0.283442099092159	3.5886713072046e-08
TMEM72-AS1	-0.26809222054165	1.99483642844584e-07
AC035139.1	-0.261257173315308	4.14054483140526e-07
AC107214.2	-0.455024362425071	4.70547851005044e-20
LINC01964	-0.255371976622746	7.63946420018645e-07
LINC01344	0.280793096094376	4.86150798994157e-08
LINC02044	-0.451588726026437	9.6568423845126e-20
RNF139-AS1	-0.51147138822415	1.00970197660118e-25
AC073842.1	0.380612725881646	4.9962151464428e-14
LINC02516	-0.273397078131225	1.11585546759327e-07
AC018766.1	-0.298277657784481	6.1780794642657e-09
AC093117.1	-0.307595796484692	1.94182548501999e-09
AC008761.2	-0.270841600041515	1.47850119486047e-07
AC012508.1	-0.262723711309911	3.54614329019706e-07
AC012313.8	-0.305698700546362	2.46596713840586e-09
AP001783.1	0.486178261613124	4.7256593330483e-23
AC069360.1	-0.307351704697082	2.00264696405507e-09
AL049597.2	-0.371275769310124	2.25693845320786e-13
AL035461.2	-0.594443928557261	3.0216534095422e-36
AC027307.3	-0.28224479453174	4.11805904732624e-08
AC068792.1	-0.412997805062444	1.81519812264374e-16
AC010768.2	-0.318911653181593	4.50455920017615e-10
AC090241.3	-0.345650730939076	1.11007124551324e-11
AL354989.1	-0.303715606941168	3.15992707506293e-09
DHCR24-DT	-0.347726989656633	8.20119623193748e-12
AL354979.1	-0.295591392128037	8.56001254314741e-09
AL117335.1	-0.563259903148851	6.10382358628641e-32
LINC01093	0.587664819088836	2.85760947106917e-35
AL096678.1	-0.381626120532193	4.22952792148695e-14
LINC01559	-0.332208435303745	7.47035998563114e-11
AC079061.1	0.337024023732745	3.81333865096906e-11
SOX21-AS1	-0.345758723504095	1.09278920792938e-11
AC093620.1	-0.476321302353348	4.53351232379727e-22
AC100788.1	-0.268806324392384	1.84611622751932e-07
Z97989.1	-0.478937583240379	2.50544794882635e-22
AC006252.1	-0.3613452275018	1.06468964617215e-12
YEATS2-AS1	-0.390183924131677	1.01213193847507e-14
MHENCR	-0.29870177284288	5.86624906773065e-09
AC005332.4	-0.453057298289589	7.10890807212588e-20
AC006213.5	-0.341205164412196	2.10672218959096e-11
LEF1-AS1	-0.385742700674777	2.13700738480135e-14
AC023421.2	-0.297055692196758	7.16897114952608e-09
AD000671.3	-0.284668939953166	3.11464020829076e-08
WWTR1-AS1	-0.357329758509286	1.96375977414678e-12
AL391069.2	-0.442331268522478	6.4383818286595e-19
AC011330.2	-0.256957672260277	6.48680080513155e-07
KRTAP5-AS1	-0.279473180047419	5.64869391863999e-08
AL445524.1	-0.319391889377931	4.22792736448362e-10
AL365203.2	-0.411016460708757	2.60588245885274e-16
AF131215.7	-0.284609226872936	3.13624046129463e-08
LINC02057	-0.281842552420677	4.31226794151609e-08
LINC02381	-0.447554190645138	2.22338008065861e-19
ILF3-DT	-0.254158004793567	8.65219127202271e-07
AC026740.1	-0.444981416702581	3.76243427445249e-19
AC004241.4	-0.299539801796014	5.29429598015689e-09
LINC02473	-0.268122178457446	1.98837203837229e-07
AC078778.1	-0.258164205884885	5.72357757367307e-07
AC023983.1	-0.31880384788234	4.56903476422912e-10
AC112721.2	-0.42131545566427	3.87484752110551e-17
ZMYM4-AS1	-0.261198656746179	4.16614571917319e-07
AC079834.2	-0.328949050041519	1.1698624986723e-10
AL121906.2	-0.267925514625723	2.03117973941851e-07
SRD5A3-AS1	-0.444997899388405	3.74982900954229e-19
AC007216.2	-0.256280309259807	6.95714506200512e-07
AC011468.5	-0.485417497829905	5.64142025989086e-23
AL008718.2	-0.479409355404919	2.25013074992324e-22
AC084824.5	-0.405800238003845	6.67443910824776e-16
AC092384.3	-0.357261504284052	1.98415342773344e-12
AC099524.1	-0.251377773835066	1.14790892529248e-06
LINC02550	-0.339913782361472	2.53286714796879e-11
AC133961.1	-0.303625918671454	3.19542339989498e-09
AL022068.1	-0.342652015474249	1.71210428965589e-11
Z95115.1	-0.344294242020265	1.35121412461285e-11
AC108463.2	-0.446785275929004	2.60312088829927e-19
AC092757.2	-0.42817914970381	1.04871978854474e-17
LINC01977	-0.41196635379991	2.19180174481636e-16
CASC11	-0.32776806982837	1.37450721604497e-10
AL117336.2	-0.306248286578589	2.30143933631081e-09
AC006547.1	-0.406957003943412	5.42561712222219e-16
MUC20-OT1	-0.333776585773906	6.00896613611781e-11
KCNQ1OT1	-0.422315865698233	3.20870352535206e-17
STX18-AS1	-0.342818503365932	1.67161100782674e-11
LINC00641	-0.389081957111596	1.21962981727874e-14
AL133355.1	-0.373299745360996	1.63434275350029e-13
AL021154.1	-0.429311698819869	8.4285549103628e-18
AC025165.1	-0.258522508610402	5.51405206935805e-07
AC073896.3	-0.25370577037605	9.06140905098083e-07
AC026803.1	-0.251477749078197	1.13636327330021e-06
AC068473.5	-0.31966036953542	4.08054595043188e-10
AC004160.1	0.450284117672838	1.26612398159738e-19
AC040168.1	0.396117851240228	3.66326981680872e-15
CASC2	-0.277626942007922	6.9589535996812e-08
LINC00294	-0.352763454915177	3.89859453536068e-12
AC064836.2	-0.280583123379849	4.97923001858988e-08
RPP38-DT	-0.374410585956326	1.36770201852367e-13
AC138230.1	-0.472542433524703	1.05814935369637e-21
LINC02731	-0.279881422121069	5.392939771016e-08
AP001505.1	-0.54828594413267	4.96234191208331e-30
AC011472.2	-0.489723707276102	2.05784020367057e-23
MELTF-AS1	-0.59544760888668	2.15678986670325e-36
AC002480.1	-0.337320390877921	3.65734863024152e-11
AC131009.1	-0.250861165622101	1.20938305055563e-06
AL121895.2	-0.265983718838155	2.50432381123575e-07
AC099668.1	0.277479953865484	7.07502830883171e-08
DCXR-DT	0.46960938488315	2.02830501390974e-21
AC012354.1	-0.270372810619093	1.55634099765666e-07
LINC00654	-0.282907243234285	3.81648715075104e-08
AL353751.1	-0.353880208309619	3.29999659485827e-12
AC022144.1	-0.278345495643476	6.41745926140635e-08
AC012409.3	-0.296330780659647	7.82778706535568e-09
AC015909.4	-0.264432075848128	2.95694935323099e-07
AL139397.1	-0.321025952776176	3.40490440404405e-10
CD27-AS1	-0.358477630830406	1.64994134173258e-12
AL138762.1	-0.442636212789361	6.05388939447023e-19
CFAP58-DT	-0.278757806155792	6.12534724321442e-08
AL161431.1	-0.278181465563181	6.53736889601839e-08
AL031587.1	-0.359570107408251	1.39706000231654e-12
AC021851.1	-0.445353138919323	3.48803364683326e-19
AC107308.1	-0.37027277853567	2.64619909794077e-13
AL137847.1	-0.285909010562859	2.69722274086294e-08
AC015726.1	-0.325563989959259	1.85356584017047e-10
AKT3-IT1	-0.279026304365818	5.9420658934393e-08
AC107027.3	-0.342412378529911	1.77207282401058e-11
AC068286.1	-0.319800317551718	4.00571449662997e-10
AC008870.2	-0.465557049280315	4.93295032109796e-21
LINC02076	-0.256373285095519	6.89069976206768e-07
AC092757.3	-0.453096774660441	7.05046894952362e-20
AC026801.2	-0.320458842193384	3.67113338388917e-10
AC087500.1	-0.359063881115709	1.50914112794317e-12
RPARP-AS1	-0.299359696535341	5.41246643774467e-09
AC144652.1	0.34595990213874	1.06129180661998e-11
AC068631.1	0.271619616760973	1.35752175976569e-07
AC244517.1	-0.332100260608521	7.58304234257966e-11
AC004812.2	-0.625087464113875	5.83884974086316e-41
ROR1-AS1	-0.383748482807426	2.97820787900912e-14
AP003392.3	-0.259915130062709	4.76748838824262e-07
AC015909.1	-0.313637732507178	8.9686809804916e-10
AL136531.1	-0.38631063040634	1.94345445422001e-14
LINC00472	-0.319691227385059	4.0639300871162e-10
AC004223.2	-0.339868774341196	2.54914259711209e-11
AC244453.2	-0.380057344095467	5.47249141433248e-14
SNHG17	-0.636679249559862	6.9678608587238e-43
AC104564.5	-0.343005605806098	1.62721801800677e-11
AC092127.2	-0.323990488249823	2.29128053746426e-10
AL022318.1	-0.270109263554129	1.6018191110053e-07
AC090907.2	-0.25805958050919	5.78618759559376e-07
AC102953.2	-0.468613531680545	2.52616706786286e-21
SYNGAP1-AS1	-0.33557420113743	4.67479705223264e-11
AC131254.2	-0.251157047667091	1.17379886448945e-06
AC119424.1	0.314339284508245	8.18995529638663e-10
AC084809.2	-0.310982820909891	1.26205653253747e-09
LINC02829	-0.264752631142453	2.85742713701736e-07
C20orf197	-0.347907474438113	7.98734827547453e-12
AC138356.1	0.451666223732656	9.50234928895296e-20
AL353801.2	-0.367139405833576	4.33473536538303e-13
AC008105.1	-0.297148141209735	7.08891500422792e-09
AC006566.1	-0.327863829572241	1.35669211446777e-10
AC011899.2	-0.269575856152969	1.6978126224535e-07
PRR7-AS1	-0.556765667734526	4.22557163415137e-31
AL451069.3	-0.37970149053405	5.80073235243872e-14
Z99916.1	-0.26715943859012	2.20654464394346e-07
AC007250.1	-0.337424937369714	3.60381946140401e-11
AC015921.1	-0.33962305260876	2.63981227134477e-11
MESTIT1	-0.408922425475654	3.80880304763644e-16
SAMSN1-AS1	-0.256308963560101	6.9366019661542e-07
BX470102.1	-0.453667446406374	6.2566604930797e-20
LINC02825	-0.268164153511691	1.97934846899841e-07
AC020658.4	-0.487050899218235	3.85466835279132e-23
AL133419.1	0.263823919979401	3.1549982906718e-07
AC016394.1	-0.565069293242929	3.5332231898074e-32
AC002472.1	-0.251687954934375	1.1124495050706e-06
AP001437.1	-0.33509172227696	5.00147039155156e-11
SND1-IT1	-0.316097672804511	6.5156384874116e-10
AL031429.2	-0.361137773581626	1.09913305346902e-12
AC159540.2	-0.363753775923085	7.34435172459658e-13
AC020915.1	-0.578344749720949	5.7622558776836e-34
AC018690.1	-0.360362353203523	1.23778444387592e-12
AC087501.4	-0.377948359554484	7.72082509828498e-14
AC006262.2	-0.268223874242678	1.96657793458209e-07
AL157700.1	-0.28634949411417	2.5623962274675e-08
AC005730.3	-0.341071076531776	2.14749247169843e-11
AC124798.1	-0.387836260565065	1.50458890949732e-14
AC012313.9	0.477782926923635	3.25704475497441e-22
AC022148.2	-0.329610522529478	1.06853555775911e-10
AC073592.1	-0.364637545289951	6.40381111502755e-13
KIAA0087	-0.261410004263365	4.07439251406148e-07
NDUFV2-AS1	-0.327844302311161	1.36030662031737e-10
LINC01068	-0.266146595879993	2.46087707673395e-07
AC138430.1	0.265869859453895	2.53513250630469e-07
ARMCX5-GPRASP2	-0.425964115177246	1.60416471316923e-17
HIF1A-AS3	-0.442068133245352	6.78939210854837e-19
AL158825.2	-0.414793393528907	1.30531018002657e-16
AC087645.2	-0.318224018873476	4.93150177105584e-10
AC026202.2	0.358121393902717	1.74168394146491e-12
AC009061.2	-0.478262167976305	2.9213658723672e-22
AL592402.1	-0.315870175807228	6.71187673303378e-10
AC107294.2	-0.274642040676018	9.71878864678067e-08
AC008250.2	0.354333856208323	3.08335768621925e-12
C8orf49	-0.33050119499876	9.45496989117072e-11
AC244517.7	-0.38438221792071	2.680728004162e-14
AL355482.1	0.264047739340112	3.08067105922516e-07
LINC02298	-0.426029527415332	1.58422649847558e-17
AC010331.1	-0.323985445261851	2.29283337160065e-10
AP005131.7	-0.270625110657057	1.51397033969423e-07
BACH1-IT2	-0.294209463459628	1.01102754341804e-08
MKLN1-AS	-0.270388038293158	1.55375164192822e-07
AC100814.1	-0.317316972268689	5.5552278940906e-10
AL022323.4	-0.385942653535584	2.06680053399665e-14
AC027237.3	-0.389333664990979	1.16884000726394e-14
AC009108.3	-0.27692428457447	7.53094155344543e-08
AC010531.6	-0.311028553023372	1.25468827948165e-09
LINC02754	0.468351545027731	2.67601896126546e-21
AC008127.1	-0.306194816959441	2.31696670548163e-09
AC068722.2	-0.329579349900118	1.07311266670363e-10
MCCC1-AS1	-0.272836062127384	1.1872602268695e-07
AC135983.1	-0.263092129085444	3.4102419686609e-07
AC108749.1	-0.275578704032487	8.75539624399997e-08
AC104118.1	-0.384225648675218	2.75139569765932e-14
ZNF426-DT	-0.362606497719818	8.76881492580828e-13
AC114956.1	-0.270208620712782	1.58452558432302e-07
AC016027.2	-0.325000601181514	2.00002087988844e-10
AC091078.1	-0.330013190260218	1.01109285570671e-10
AL662797.1	-0.479049807758945	2.44223992461841e-22
AC137770.1	-0.285488247699867	2.83239903305898e-08
LINC00937	-0.351802648208283	4.49744155246467e-12
AL157395.1	-0.313884451395326	8.68695854401505e-10
AC022148.1	-0.332846895342559	6.83776735793254e-11
AL451164.2	-0.263154657797245	3.38767915090892e-07
AC091057.3	-0.268035098878155	2.0072183759211e-07
AL118505.1	-0.287064059200126	2.35741851211421e-08
AL513218.1	-0.355241919281373	2.69062542378264e-12
AC040169.3	-0.290322560382619	1.60705712396208e-08
LINC02128	0.274007982454386	1.04281048161814e-07
AC096733.2	-0.310795355651626	1.29270195822255e-09
AC090517.2	-0.310513845943086	1.3400821059694e-09
AC008608.2	-0.267915637456988	2.03335292566641e-07
C17orf82	-0.283540148021302	3.54835818492897e-08
MAN1B1-DT	-0.306657584686402	2.18587872381483e-09
AL355388.2	-0.577359138912201	7.87261593345433e-34
AC090229.1	-0.346050016385195	1.04747200259433e-11
AL158071.5	-0.351316035235316	4.83409449658254e-12
AC090197.1	-0.338393913027857	3.14267816770509e-11
AP003680.1	-0.266145555023963	2.46115240438437e-07
KDM2B-DT	-0.323441310723402	2.46653639994959e-10
AC079336.2	-0.299676216924296	5.20645903502223e-09
HOXC-AS1	-0.329373310001086	1.10384930629134e-10
AC090739.1	-0.274018258193812	1.04162214417557e-07
LINC01907	-0.259463462297294	4.99828635341242e-07
AL110115.1	-0.313306415102055	9.36099843065519e-10
AL669970.3	-0.322530806633078	2.7862180329032e-10
AC084876.1	-0.418824712683455	6.18078338004312e-17
AC026124.2	-0.372850410232582	1.7560942807048e-13
AC007996.1	-0.379049541638308	6.45282787086817e-14
AP000864.1	-0.450087250873641	1.31881705467523e-19
AC004477.1	-0.395998897394838	3.7394192655956e-15
MIR3142HG	-0.407451423943368	4.96466230967111e-16
LINC00685	-0.43539175959541	2.57108380580551e-18
AC135782.1	-0.272138794135802	1.28215818620666e-07
LINC01143	-0.35539542865492	2.62924870255873e-12
AC137630.2	-0.29869286656931	5.87263783070002e-09
AL360270.1	-0.335711379655951	4.58577690127202e-11
LINC02389	-0.326602148618863	1.61053987459353e-10
AC090425.2	-0.307295726334663	2.01685370659418e-09
AC244517.6	-0.33470755282156	5.27738652878142e-11
TMPO-AS1	-0.322768500750863	2.69907535055827e-10
AC011481.1	-0.432997737995471	4.11517474244131e-18
HAO2-IT1	0.340609577530217	2.2937796665722e-11
AC037450.1	-0.268461296362895	1.91658809548436e-07
AC055855.1	-0.283608710033524	3.52042893766224e-08
AC068790.3	-0.476362154385281	4.49190189420131e-22
AC096637.2	-0.354455138101623	3.02783317711016e-12
AC026992.1	-0.338948085933789	2.90535260951166e-11
LINC01220	-0.332925946182173	6.76316962742703e-11
AC108673.3	-0.285857733274872	2.71335651422594e-08
AC104113.1	-0.402130653764564	1.28087621047771e-15
AL390067.1	-0.27966000262008	5.53023388469982e-08
LINC01563	-0.276066678444985	8.29066779228676e-08
AL512306.2	-0.277467758855051	7.08474201472653e-08
AC010519.1	-0.346291281165677	1.01133047271946e-11
LINC00623	-0.32133774775955	3.26663121607065e-10
AL138966.2	-0.296159673991213	7.99164094603942e-09
AC104461.1	0.263139959814588	3.39296982376078e-07
AP000221.1	-0.340509138156035	2.32688127467733e-11
AL449403.2	-0.348308134832351	7.53188686955841e-12
GAS5	-0.595245175543408	2.30878892020256e-36
AC092295.2	-0.273456621979018	1.10852450372678e-07
AC023509.1	-0.322376118156198	2.84439273750043e-10
LINC01424	-0.450381881350816	1.24073218861907e-19
AC107884.2	-0.258715059503955	5.40451633039253e-07
AC009336.1	-0.317059258327774	5.74600358695731e-10
LINC01836	-0.452391079653246	8.17020128347359e-20
LINC01535	-0.355561578901177	2.56435863691292e-12
AC109361.1	-0.319718467342573	4.04931700207709e-10
AL359697.1	-0.259830929408269	4.80972306271352e-07
AC015961.2	-0.511071452102056	1.11730026593429e-25
AC145207.5	-0.495602744589057	5.07423663973397e-24
LINC00691	-0.257767458160213	5.96449984470384e-07
AL158835.1	-0.353262911863202	3.61880783958779e-12
LINC01918	-0.30677260899326	2.15442942138353e-09
MRGPRG-AS1	-0.273712380955838	1.07756025135999e-07
LINC00997	-0.284273921286426	3.26024597401319e-08
AC009120.2	-0.407961220255301	4.52964384841082e-16
AP001160.1	-0.447308392830833	2.33842628702283e-19
LINC02631	-0.360455732885439	1.22022282708118e-12
LINC01585	-0.314468042721905	8.0543497995436e-10
AL451064.1	-0.280471578563871	5.04288237151746e-08
AC005618.1	-0.382309594350941	3.77880776370045e-14
AC138207.5	-0.343155993629842	1.59237151917564e-11
AL157392.3	-0.479809849947555	2.05364620343717e-22
MIR4435-2HG	-0.448985907928251	1.65592122375686e-19
AL035252.3	-0.250136059440152	1.30101060238211e-06
ZNF213-AS1	-0.257809766682632	5.93835181317146e-07
AL139288.1	-0.541587375531848	3.30737674991272e-29
AC024075.3	-0.261284473578146	4.12865279274973e-07
AL158211.1	-0.269871608772106	1.64392435797843e-07
LINC01593	-0.300755763948507	4.55942394121878e-09
AC017076.1	-0.311596339684664	1.16661455965265e-09
NCK1-DT	-0.340501202867356	2.32951625203748e-11
AL109659.2	-0.3080502659587	1.83332311624806e-09
AC244517.12	-0.33639039695013	4.16889911540992e-11
LINC01111	-0.273134450694865	1.14875108433332e-07
AP002449.1	-0.285401171901625	2.86117972615882e-08
RNF144A-AS1	-0.368898533677641	3.28787281786755e-13
AC023632.2	-0.388025135342972	1.45752608784629e-14
AC092111.2	-0.33368922554548	6.08248024443507e-11
AC005014.2	-0.518695661317731	1.58391212167552e-26
AL139021.1	-0.297396859833845	6.87781141716122e-09
AP002383.2	-0.283497464935166	3.56585341755123e-08
AL162390.1	-0.252373683177412	1.03774575595214e-06
AL596223.2	-0.333587108249587	6.16952336245487e-11
AC092384.2	0.253341150914359	9.40479594467405e-07
RBMS3-AS2	-0.297526705070128	6.77003547361137e-09
AC005387.1	-0.482389001282082	1.13689976579779e-22
AF131215.6	-0.439480232721103	1.14156740892449e-18
SMC2-AS1	-0.346018373675298	1.05230456908895e-11
AC004846.2	-0.460539524954116	1.45863517978691e-20
AC009955.4	-0.2569902098255	6.46499349082865e-07
AC010201.1	-0.422512006372193	3.09197052000605e-17
SNHG8	-0.275176982508914	9.15673672184692e-08
SATB1-AS1	-0.331651001037474	8.06899482552619e-11
AL353593.2	-0.284270192374878	3.26165130949253e-08
SCARNA9	-0.257209209853177	6.32003538644018e-07
THAP9-AS1	-0.303358817394208	3.30344052533115e-09
AC104590.1	-0.355709492040361	2.50790896917533e-12
AC009542.1	-0.338391823230879	3.14360793185998e-11
AC016747.1	-0.343834035252699	1.44409118493464e-11
AC105935.1	-0.321244346142998	3.30746925974109e-10
LINC01772	-0.377023798844773	8.97126053892778e-14
AC027312.1	-0.268811730259648	1.84503218142733e-07
BTG3-AS1	-0.33300224767035	6.69191842447853e-11
AJ239328.1	-0.292294689992202	1.27142372882481e-08
AC246793.1	-0.345235932152233	1.17896471997401e-11
AC005837.4	-0.404018690517281	9.16831953593609e-16
AP003721.4	0.281162104335299	4.66110089007004e-08
LINC02261	-0.285274481792074	2.90355912028959e-08
AP001107.4	-0.347524838238393	8.44735124056772e-12
AL139123.1	-0.404737835031408	8.06740927187868e-16
LINC01978	-0.530128896279473	7.70174972600185e-28
C1orf147	-0.379785866500809	5.72120230165848e-14
AC090425.3	-0.27107143883981	1.44172115513493e-07
PYCARD-AS1	-0.269691034506701	1.67662710749023e-07
AC010904.2	-0.426807656466409	1.36493695733974e-17
AC025682.1	-0.2738042935038	1.06663753279468e-07
AC104211.2	0.257880635467446	5.89479897406705e-07
AP000346.1	-0.257943838887231	5.85621574974283e-07
INE1	-0.2581350553137	5.74095621829658e-07
ADAMTS9-AS2	-0.272063658424126	1.29280983236404e-07
LINC01933	-0.329064274649099	1.15156329303193e-10
LINC02029	0.290186176110446	1.63319701598738e-08
AL139289.1	-0.300279851613183	4.83443989987192e-09
LINC02037	0.531940065370935	4.72018005678883e-28
ZNF32-AS3	-0.2627684717311	3.52935848384212e-07
ZNF337-AS1	-0.281857125653453	4.30507988985988e-08
GATA2-AS1	-0.284290975200948	3.25382622251864e-08
AJ009632.2	0.388732428193911	1.2937606058902e-14
AL451042.2	-0.296244534607008	7.90996653085204e-09
GPRACR	-0.261828953354022	3.8982183899793e-07
AC090589.2	-0.256995281639367	6.46160060653291e-07
AL391095.2	0.375848940331382	1.08490859161503e-13
AP006284.1	-0.352459028728719	4.07937280842154e-12
AL592166.1	-0.459927314203083	1.66290089833952e-20
AL133243.3	-0.331355566229407	8.40494747855774e-11
PCED1B-AS1	-0.270312082662134	1.56670874026815e-07
LINC02428	0.395925633957958	3.78708957551289e-15
AC026358.1	-0.363875120519109	7.20763356585599e-13
AC120036.4	-0.271906871250152	1.31531207045663e-07
AL031714.1	-0.314186092835485	8.35418380297795e-10
AL365259.1	0.288082550454536	2.09243062170926e-08
AC097358.2	-0.495647142486755	5.02035003105785e-24
AC034102.5	-0.316331180174108	6.32001633931519e-10
AL135818.2	-0.26604686430301	2.4873931635133e-07
AL365226.1	-0.324518404168907	2.13426062991614e-10
AC007687.1	-0.354886021281528	2.83835413708825e-12
AC027097.1	-0.354803336469039	2.87379321021999e-12
AC080162.1	-0.2619639205875	3.84303870230657e-07
AC125494.1	-0.251754761517281	1.10495087520851e-06
AC006272.1	-0.28394085826214	3.38810453558097e-08
AP000289.1	-0.328260644428869	1.28523416367432e-10
EIF3J-DT	-0.439230554808336	1.19997494639464e-18
C15orf56	-0.394254816923544	5.05125406716293e-15
AC007431.1	-0.276047811376282	8.30818541063032e-08
MIR600HG	-0.451617260457857	9.59967305472016e-20
AC116424.1	-0.275477054137815	8.8553163871861e-08
AC007285.1	-0.409077497711439	3.70357797098022e-16
AJ011932.1	-0.310671626652031	1.31332268105356e-09
RAD51-AS1	-0.330239618510438	9.80124134383697e-11
AC069281.2	-0.368031671154794	3.76845668411387e-13
AC005332.6	-0.257955219560778	5.8492940982239e-07
AC009093.1	-0.390018919598782	1.04083941575087e-14
AC013460.1	-0.317713223013683	5.27384978787886e-10
LINC00565	-0.399857811677397	1.91029894661224e-15
AC137932.2	-0.345748361835731	1.09443593457076e-11
AL157392.4	-0.290516018986191	1.57067117390226e-08
AC083806.2	-0.2814182519535	4.52670286672596e-08
AL078644.2	-0.480753028846346	1.65526069493354e-22
LINC00973	-0.327059789536061	1.51353262033032e-10
AC005005.3	-0.444854531007696	3.86087688007773e-19
ADNP-AS1	-0.355248805384353	2.68784246477282e-12
AL355297.4	-0.286045242386687	2.65480808643731e-08
NUTM2A-AS1	-0.48071654356649	1.66914800107554e-22
AC090159.1	-0.296173116343419	7.9786490937007e-09
AC053503.1	-0.285717073765952	2.75809353672727e-08
LINC02331	-0.291585595775271	1.38344403527202e-08
BAIAP2-DT	-0.436944684839978	1.89122687675387e-18
AC125437.1	-0.464760124405893	5.86690343409835e-21
RUNDC3A-AS1	-0.298696941733293	5.86971374552328e-09
C1orf195	-0.36228564059891	9.21333356538121e-13
AC093673.1	-0.37670685826801	9.44393476328947e-14
AC008243.1	-0.343846444626923	1.44150699129804e-11
AL359095.1	-0.3411958295307	2.10953590998494e-11
AC084824.4	-0.484104127691973	7.65139860024076e-23
AC105020.1	-0.413104168112895	1.7801835864664e-16
AC009121.2	-0.282050448863846	4.21081359756973e-08
NORAD	-0.289641701471435	1.74171095763225e-08
AC010173.1	-0.268548376797442	1.89856150294465e-07
PTPRJ-AS1	-0.29179307277591	1.34971538108252e-08
AL390066.1	-0.250115614643112	1.30368810576386e-06
AF213884.3	-0.335732536517329	4.57219527261431e-11
AC116913.1	-0.362988154530042	8.26730969181179e-13
AC011586.2	-0.28244435250041	4.02487098804602e-08
SAPCD1-AS1	-0.304112695781642	3.00731011506394e-09
AC023794.6	-0.383143656525141	3.29215531362788e-14
AC073896.2	-0.261440009809943	4.0615245344565e-07
AC131025.1	-0.338088956887571	3.28122852068267e-11
AC022509.4	-0.338772134464483	2.97874538233549e-11
ARRDC1-AS1	-0.420351549111152	4.64443248758059e-17
AC000067.1	-0.309269615858034	1.57047039635219e-09
AL121672.3	-0.358311903299409	1.69201866235052e-12
AP001160.4	-0.368532509924006	3.48300258771629e-13
CASC18	-0.294994250706067	9.19936819169887e-09
AC021491.4	0.261151831796099	4.18674102019719e-07
AL133415.1	-0.256572183549589	6.7505954230743e-07
AC008149.1	-0.275771906472168	8.56846993874521e-08
AP000915.1	-0.280517038418866	5.01684673467428e-08
NRSN2-AS1	-0.45616334422789	3.70093431700004e-20
AC096564.1	0.40340475826796	1.0223775324389e-15
DSG2-AS1	-0.30286797513395	3.5112417977636e-09
AL133153.2	-0.264225957674404	3.0226942309809e-07
AL596094.1	-0.313586905240958	9.02781192635577e-10
AC068790.7	-0.443320741141997	5.27116133822905e-19
AC243571.2	-0.283318478872535	3.64012892932221e-08
AC112503.2	-0.285708234339621	2.76092860974362e-08
AC011773.1	-0.405391729252112	7.17963683546053e-16
AC097717.1	-0.349116464827681	6.6888225835322e-12
AC073316.1	-0.263619808590384	3.22428156421718e-07
LINC00926	-0.320463633305868	3.66880163856945e-10
AC012510.1	-0.544631161305153	1.40426160559423e-29
AC005609.5	-0.26792237585484	2.03187009303819e-07
AL691482.3	-0.342021984091206	1.87418101906944e-11
AC004148.1	-0.397606629466354	2.82966122003702e-15
SNHG7	-0.58481897494223	7.22471465735773e-35
AC018638.7	-0.400126227537489	1.82250852836024e-15
MIR122HG	0.322529019239401	2.78688357467721e-10
LINC02628	-0.306792882246332	2.1489321120045e-09
AC004231.1	-0.303185875780485	3.37525824898679e-09
EDRF1-AS1	-0.268230812719626	1.96509938023731e-07
AL135902.2	-0.337837061430859	3.40014560518158e-11
AC004771.5	-0.264653636359368	2.88781287463612e-07
AC011337.1	-0.364167888515763	6.88793467476771e-13
BACE1-AS	-0.565581869602116	3.02443430873187e-32
AL160006.1	-0.284619685460065	3.13244680946095e-08
AC007390.2	-0.262346494981246	3.6906770694463e-07
LINC02601	-0.428783482876302	9.33386239417282e-18
CFLAR-AS1	-0.271582919909634	1.36300714840878e-07
AC090337.1	-0.275308666826238	9.02326208935323e-08
AP003469.2	-0.30145940584981	4.1803988733495e-09
AC099521.1	-0.363798324728893	7.29386690726985e-13
AC005225.2	0.427487915563395	1.19786835606678e-17
AC129510.1	-0.321871592938196	3.04245978658664e-10
AL049775.3	-0.254422948868781	8.42074476311302e-07
AC007383.2	-0.458543086886718	2.23430255718139e-20
AC074091.2	-0.257904944967101	5.87993018084934e-07
AL626787.1	0.25704228172104	6.43024021648973e-07
HOTAIRM1	-0.342050495240418	1.86653365926608e-11
AL365318.1	-0.252854651616323	9.88243804484464e-07
AC068790.5	-0.444189183108885	4.42005506334551e-19
AP000553.2	-0.279756159824086	5.47020094393434e-08
AC011816.2	-0.252826592395687	9.91068415509177e-07
ZNF649-AS1	-0.273700937914424	1.07892764386252e-07
N4BP2L2-IT2	-0.329586951897518	1.07199470109762e-10
AL121761.1	-0.343792541107536	1.45276500000166e-11
MIR4713HG	-0.338576821777966	3.06233083957037e-11
AC012213.3	-0.434255325365467	3.21577261779439e-18
AF111167.2	0.334194978895955	5.66871537762047e-11
AC010761.1	-0.617201349123924	1.06944548588142e-39
AC004854.2	-0.301548759810997	4.13450993538238e-09
AC004975.2	-0.373078518637628	1.69321682749452e-13
AC013472.3	-0.361509387794145	1.03818393090375e-12
FO393401.1	-0.299467523156094	5.3414159546456e-09
AL133215.2	-0.517941042430453	1.92603204346671e-26
AC027688.2	0.303596838750171	3.20701526243371e-09
TTC39A-AS1	-0.432277502462152	4.73725628300983e-18
LINC00941	-0.473796730790741	7.99590697919509e-22
AP002812.3	-0.444807786696099	3.8977779115491e-19
PICART1	-0.372590156573373	1.83062498195986e-13
AL355488.1	-0.470734250083511	1.58153598587474e-21
AC025580.1	-0.327366961181599	1.4516353889541e-10
AL731571.1	-0.363671958471106	7.43796236558613e-13
AL590764.1	-0.270996630750778	1.45359452158018e-07
AC091182.2	-0.303380132909103	3.29469202682449e-09
ALDH1L1-AS2	0.342935978170651	1.6436022883734e-11
MACC1-AS1	-0.300847152882004	4.50837685750294e-09
MNX1-AS2	-0.440904621789367	8.58085019980629e-19
AC012313.3	0.289778062985356	1.71389729316104e-08
CATIP-AS1	0.251473415081112	1.13686146964014e-06
OSBPL10-AS1	-0.395459258954917	4.10482024877301e-15
ZNF674-AS1	-0.358462668176727	1.65369790628922e-12
AL139041.1	-0.265824166178426	2.54759868308305e-07
UBE2E1-AS1	-0.425428942775298	1.776823036197e-17
TSC22D1-AS1	-0.365576685623959	5.53342301751281e-13
AP001625.2	-0.255211738838232	7.76630981478117e-07
AL109615.2	-0.256877019135891	6.54116091227078e-07
AP000763.3	-0.327042825915579	1.51702473059679e-10
PTOV1-AS2	-0.377872491557619	7.81665390547859e-14
AC010261.1	-0.258598059069789	5.47082222819616e-07
AL136295.6	-0.388856715020718	1.26690853337221e-14
PSMA3-AS1	-0.326403557920681	1.65449383089498e-10
AC004817.3	-0.288227370608613	2.05717341042587e-08
AP002989.1	-0.308476123793385	1.73700537641976e-09
AC034236.3	-0.284288799803946	3.25464444587846e-08
AC093627.1	-0.304412061259921	2.8970023291601e-09
AC100771.2	-0.301904997715156	3.95636461226282e-09
DLG3-AS1	-0.34824848631867	7.59805154016131e-12
AC006504.1	-0.45709760298218	3.03719394837241e-20
AC112715.1	-0.467218885610697	3.43117337991864e-21
AC073320.1	-0.340042529374847	2.48686796865163e-11
MANCR	-0.345869859703217	1.07527820070696e-11
AC105219.2	-0.295101980971399	9.08070231474032e-09
AL133367.1	-0.330545694960939	9.39725920169574e-11
LINC01522	-0.423824424711925	2.41143049280887e-17
AC105285.1	-0.415859001572591	1.07230212302754e-16
DGCR9	-0.279654828182449	5.53348235712034e-08
AC092117.1	-0.362989651621665	8.26539878485456e-13
HOTAIR	-0.346859405707768	9.30963487032046e-12
WARS2-AS1	-0.460655003579133	1.4229751876138e-20
AC092338.2	-0.263272110924735	3.34568479297555e-07
AL137186.1	-0.25178576816487	1.10148704969251e-06
AC027279.1	-0.318446488306517	4.78924165457246e-10
LHFPL3-AS2	-0.506323081126609	3.68033391215047e-25
AC011591.1	0.321414307000632	3.23352320063701e-10
AL031595.2	-0.259754950145833	4.8481421764821e-07
LINC01102	-0.250998271099769	1.19276745903633e-06
AC004466.2	-0.526671920757994	1.94491452295748e-27
AL731563.3	-0.406005991550619	6.43336454361181e-16
AC013565.1	-0.425280578779943	1.82783816583993e-17
AL138930.1	-0.315200068456673	7.32386383956265e-10
AL031673.1	-0.300443411691999	4.73815796244162e-09
SAMD12-AS1	-0.26573778367338	2.5713271186232e-07
AC009065.4	-0.399528399148398	2.02372218487071e-15
CRNDE	-0.327903383781214	1.34939923091412e-10
AP001007.1	-0.296967586244794	7.24608081801953e-09
AC004594.1	-0.285426111434095	2.85290784728276e-08
AL049871.1	-0.253924811781875	8.86093799766686e-07
AC009292.2	-0.257553267589172	6.09858163983367e-07
AC107982.3	-0.423122837625606	2.75452356511776e-17
AC009120.3	-0.257767953254972	5.96419322204868e-07
PRKCQ-AS1	-0.359575114042792	1.39599318251749e-12
AL592071.1	-0.396320501422287	3.53702800636376e-15
AP001476.1	-0.256175905899233	7.03248982099879e-07
AL133383.1	-0.379224647937141	6.27095037745711e-14
LINC01089	-0.394896299033157	4.52329860808842e-15
AC010997.4	-0.343640798046455	1.48491972223014e-11
AC022211.3	-0.397895533669715	2.69096968724158e-15
DNAH17-AS1	-0.32625357166356	1.68846170066865e-10
AC093462.1	-0.356236118708606	2.31660932564777e-12
AC079598.1	0.334692102336512	5.28878798581369e-11
AL590560.3	-0.341273476197497	2.08624271852904e-11
AC012640.1	-0.389308717988502	1.17377984228234e-14
AC090825.1	-0.317110290264194	5.70772800689863e-10
AC127164.1	-0.399212385834259	2.13872715739942e-15
FAM201A	-0.442762561937996	5.90128160206457e-19
AL365214.2	-0.319197277704361	4.33798040467991e-10
AC147651.4	-0.349047534493881	6.75696569570146e-12
AC010273.3	0.355130716878636	2.73595849960296e-12
AL161452.1	-0.370757825535874	2.45038473760683e-13
AC004691.1	-0.251822561468532	1.09739028282306e-06
PRDM16-DT	-0.294948622426536	9.25007947290569e-09
MIS18A-AS1	-0.346446246670369	9.88761339125751e-12
PCAT1	-0.331894882715706	7.80155044393349e-11
AC008764.8	-0.477495122250295	3.47661278638871e-22
AC010175.1	0.292774495248001	1.20065917806433e-08
LINC02014	-0.260723481306176	4.37974107434557e-07
ZNF529-AS1	-0.620795799207572	2.87093421910134e-40
AC079807.1	-0.296384625907233	7.77690051851555e-09
TRAF3IP2-AS1	-0.439344079814517	1.17306228602851e-18
LINC01595	0.391808511097317	7.67858297828328e-15
HNF4A-AS1	0.582019836478047	1.78310125109093e-34
HMGA2-AS1	-0.375017072097673	1.24060821329605e-13
SEMA6A-AS1	-0.275506748662386	8.82601404900938e-08
AC005281.1	-0.271270267471225	1.41061586579923e-07
AL359878.1	-0.415704793219944	1.10330110589166e-16
ZNF790-AS1	-0.435805916289725	2.36926396567287e-18
AC092683.1	-0.48337953583167	9.04724211678951e-23
AC026356.1	-0.479172117352389	2.37514086712646e-22
AC021594.2	-0.397868772454284	2.70353135635626e-15
AC026124.1	-0.274921430946356	9.42121445708255e-08
AC116021.1	-0.392215594907264	7.16339827010729e-15
AC009005.1	-0.422039934481708	3.38028443565298e-17
AL031705.1	-0.393429157530475	5.82043364212434e-15
ZBTB11-AS1	-0.451382170217418	1.0080792847005e-19
AC008735.2	-0.289785612119628	1.71237011011721e-08
LINC01348	0.458315618960809	2.34512244568386e-20
LINC02321	0.25013017341357	1.30178091119476e-06
ZNF528-AS1	-0.485734884511559	5.2398478389425e-23
AC010336.2	0.429193140123515	8.6239240431548e-18
AC078777.1	-0.317763792926174	5.23895225465917e-10
AL445493.3	0.364073028381456	6.98997196243264e-13
AC084757.2	-0.303410709083402	3.28218189858628e-09
AC004908.3	-0.351072840276712	5.01144043509158e-12
LINC02391	-0.288846507894736	1.9128112083757e-08
LINC00323	-0.43081468743278	6.29872551694152e-18
AC092667.1	-0.429102358139821	8.77652321959881e-18
AC006116.8	-0.298502379568478	6.0109053160624e-09
AC099343.2	-0.376960854216316	9.06325295709657e-14
AC008569.2	-0.437378039535381	1.73541229470991e-18
AC091153.3	-0.283882151086912	3.41113797162025e-08
AC106786.1	-0.28729538779536	2.29452477773564e-08
AC010524.1	-0.360135154171285	1.28155093784787e-12
LINC01976	-0.299526164918349	5.30315521503691e-09
DDX11-AS1	-0.513639934850096	5.81738268012864e-26
AL138787.2	-0.266578240833107	2.34921634092042e-07
TMCC1-AS1	-0.397644328446568	2.81117339147696e-15
AC010320.2	-0.262846178829926	3.50040013794136e-07
SNHG4	-0.485443843262691	5.60696310174934e-23
AC020915.2	-0.603933455791513	1.1882091893306e-37
AC099522.2	-0.30658778981009	2.20517826524462e-09
AC100812.1	-0.347497116592698	8.48166435706896e-12
AC015468.1	0.285765013846547	2.74276662688218e-08
AC008759.2	-0.434784680122286	2.89780469616183e-18
AC012640.2	0.269200512281885	1.76865559883537e-07
AL161725.2	-0.33639296227576	4.16739644066053e-11
KIAA1614-AS1	-0.27082641398443	1.48096291686979e-07
AC021321.1	-0.520016861901751	1.12335777057153e-26
AC010618.2	-0.524218637265464	3.72920807641646e-27
LINC00526	0.409970586552227	3.15083895853857e-16
AC103974.1	-0.32554623162148	1.8580186586156e-10
AC012379.1	0.332360029381978	7.31518857373932e-11
SNHG25	-0.502094813805284	1.04743230678658e-24
AC006357.1	-0.310648197632337	1.31726316515491e-09
AC005062.1	-0.259850461204159	4.79989410651899e-07
LINC02086	-0.311141609714994	1.23665162485857e-09
AC019205.1	-0.356549186728274	2.20972113952228e-12
LINC01831	0.261962873907251	3.84346372230762e-07
ANKRD10-IT1	-0.270307822061899	1.56743862008795e-07
AC009118.2	-0.387916982591258	1.48429558509527e-14
AL049539.1	-0.428991438655842	8.96657797044552e-18
LINC02249	-0.306313306385029	2.28269380184058e-09
AL731533.2	-0.429453649585611	8.20035478576215e-18
AC245452.1	-0.34353525958967	1.50769174101678e-11
AC096992.2	-0.266637401756917	2.33429739249136e-07
AL136162.1	-0.31437909966121	8.14778769277306e-10
AP001042.1	0.250095801101086	1.30628797403846e-06
PCOTH	-0.293009672706647	1.16738077528874e-08
AL031770.1	-0.277670944258799	6.92456432982461e-08
AC023202.1	-0.286439402226998	2.5356883707374e-08
AL355916.1	-0.281700389451216	4.38299852106884e-08
AL512328.1	-0.253189151313706	9.55159869889876e-07
AC011468.3	-0.264728787810364	2.86471744202444e-07
TUG1	-0.471159578445215	1.4391898040458e-21
AC112721.1	-0.394412810738609	4.91587150269468e-15
FAM66B	-0.380434448288517	5.14449732394253e-14
AF117829.1	-0.430564101912913	6.61282844122368e-18
SEMA3F-AS1	-0.28323760496	3.67417798352448e-08
AP006545.1	-0.448899034640511	1.68586213531371e-19
UBE2R2-AS1	-0.357667895804004	1.86570967424089e-12
LINC02615	-0.367807095394037	3.90376682994928e-13
AC093730.1	-0.271076501134705	1.44092106297019e-07
AC110813.1	-0.303639110107074	3.190178422504e-09
AC034229.4	-0.498043908523922	2.81461453753156e-24
AC010320.4	-0.303336769439194	3.31251333352432e-09
AC025048.2	-0.282910281722212	3.81515433361475e-08
ATP6V0E2-AS1	-0.258089125583848	5.76844089554915e-07
AGAP2-AS1	-0.404455508271365	8.48321612002595e-16
AC105446.1	-0.460640982687274	1.42725864813432e-20
AL353600.1	-0.389724102818146	1.09413106334582e-14
AF111169.3	-0.345922383661313	1.06709789223858e-11
AL121652.1	-0.309092870772407	1.60616750613257e-09
AL121748.1	-0.27992238522796	5.36790323183115e-08
AC011468.1	-0.591429717782015	8.25931985723418e-36
AC111152.2	-0.277945607805914	6.71358174917514e-08
AC013553.3	-0.338179084585031	3.23967279854334e-11
LINC01558	0.33582318579836	4.51444540675801e-11
AC244034.2	-0.287530644211109	2.23222786041386e-08
AL031123.1	-0.319563129505901	4.13333937133368e-10
AL139384.2	-0.302671416360299	3.59796212766839e-09
AC105105.2	0.320513325575226	3.64470209092407e-10
AC068338.2	0.267312065077187	2.17048317967105e-07
PCAT14	-0.300236826221733	4.86008069756839e-09
CBR3-AS1	-0.382892876480516	3.43163361827047e-14
INKA2-AS1	-0.404800534227537	7.97781675933067e-16
OSMR-AS1	-0.417549073889736	7.83884850173379e-17
AC018557.2	-0.285053369494286	2.97898113627419e-08
AL139124.1	-0.298919949264005	5.71183001054318e-09
AC010999.1	-0.36419711871713	6.85678741348949e-13
AC023825.2	-0.254470096034917	8.38018577573021e-07
AL133410.1	-0.566682025931868	2.16426822114407e-32
AC114760.2	-0.277365425545468	7.16676215508091e-08
AC125807.2	-0.498690998308028	2.40562185395223e-24
AL133371.1	-0.30660795944998	2.19958407869163e-09
POT1-AS1	-0.308565487550983	1.71742628052689e-09
AL359878.2	-0.257779808552604	5.9568555030875e-07
AC103691.1	-0.427382600526336	1.22235142943008e-17
AC107068.1	-0.380514598321312	5.07730700632218e-14
AC079174.2	-0.411873917997286	2.22907711848232e-16
AL031055.1	0.2854769902872	2.83610407887225e-08
TNRC6C-AS1	-0.414137968026936	1.47261073791737e-16
AL512274.1	-0.482875672302846	1.01629658525337e-22
ZKSCAN2-DT	-0.444090947629021	4.50909828285316e-19
AC009041.2	-0.277784560987339	6.83652537805188e-08
AL357558.1	-0.258624050637848	5.45602527394817e-07
AC004801.6	-0.56445324647776	4.25768595063001e-32
ZNF252P-AS1	-0.386661492694823	1.83257549921041e-14
AC005785.1	-0.559797798533322	1.72131492098742e-31
AC087565.1	-0.256301915262926	6.94164968951328e-07
AC008124.1	-0.33570953790257	4.58696107132034e-11
AL078587.1	-0.330763436297055	9.1197853665927e-11
AC010998.3	-0.304132630456039	2.99983989533846e-09
AC005332.1	-0.361848040409852	9.85525611067363e-13
AC107079.1	-0.284891106427723	3.03553012678856e-08
NCOA7-AS1	0.345613430449328	1.11610216106594e-11
GUSBP11	-0.435042311897068	2.75444526868841e-18
AC022973.5	-0.28675986730069	2.44266302208133e-08
AC011595.2	-0.313652706214274	8.95133285614847e-10
DHRS4-AS1	0.265662132939362	2.59228213453721e-07
LINC02827	-0.362592567015191	8.78767173207396e-13
AC109454.2	-0.30480787417697	2.75716383069492e-09
AC137056.1	0.428986760938065	8.974681264811e-18
AL031985.3	-0.412804141825036	1.88069637849274e-16
LINC02656	-0.459382983678022	1.86800847904357e-20
AC245060.5	-0.377294823445866	8.58549364299558e-14
AL121772.1	-0.397183098536714	3.04573524534297e-15
AL121929.2	-0.435230899808614	2.65394865892657e-18
AC020907.4	-0.418777275013933	6.23576083049818e-17
AC080013.3	-0.34670914743988	9.51591537579546e-12
MYOSLID	-0.331117385439889	8.6856746571499e-11
GIHCG	-0.380138438754292	5.40027314285619e-14
TBC1D8-AS1	-0.260995909464056	4.25602884120307e-07
AC004923.4	-0.524277149577383	3.67198093138219e-27
AC099850.1	-0.410288683605823	2.97422306724956e-16
ALG1L9P	-0.358443682102824	1.65847663150436e-12
AL512413.1	-0.265404028847815	2.66501954252052e-07
STARD7-AS1	-0.523792407935233	4.17350605160512e-27
PIK3CD-AS2	-0.408576515466186	4.05420738057037e-16
FUT8-AS1	-0.297045802318782	7.17758694203848e-09
DUBR	-0.365405517101692	5.68293635785327e-13
AC011476.3	-0.312081783894058	1.09609870689113e-09
SPATA3-AS1	-0.447261289404276	2.36113257386496e-19
GEMIN7-AS1	-0.50301514799835	8.35205411585838e-25
IQCA1-AS1	-0.262848550819515	3.49951979386423e-07
AC093484.4	-0.403143524048506	1.07082243755578e-15
LINC02035	-0.453177839795103	6.93194210858334e-20
AC092614.1	-0.339196395093758	2.80476910018077e-11
AC009041.4	-0.274828766065001	9.51892328530919e-08
AC013562.1	-0.251485042407445	1.13552537163411e-06
AC004862.1	0.383095949395229	3.31825420279303e-14
AL121839.2	-0.464511789348491	6.19204493187035e-21
AC010978.1	-0.350477575437509	5.47275350149959e-12
AC048344.4	-0.49074253982811	1.61762727866402e-23
AC068481.1	-0.326914651573998	1.54366517993269e-10
AC016773.1	-0.571424352432393	5.04155165500709e-33
AC024896.1	-0.268715001986034	1.86452217057218e-07
AC012360.3	-0.401686468670242	1.3852799226981e-15
HOXC-AS2	-0.330302517277394	9.71686622169495e-11
AC002116.2	-0.394845841305806	4.56278715872354e-15
AC063962.1	-0.295300285527917	8.86613090894644e-09
AL596223.1	-0.323040535719931	2.60259363378282e-10
AL391834.2	-0.361671530640587	1.01263740917308e-12
AC096541.1	-0.256053440709691	7.12186721889155e-07
SMIM2-AS1	0.271276417259593	1.40966415779992e-07
AC018529.2	-0.366971603313688	4.4501603560891e-13
AL021368.2	-0.251314618721227	1.15526024128204e-06
AC005261.3	-0.529020570074237	1.03771081923582e-27
AL133371.3	-0.415439110739777	1.15878536792914e-16
AC010186.3	-0.394927320518852	4.49918750484538e-15
TMEM51-AS1	-0.548494157643263	4.6750096440575e-30
AC003035.1	-0.320350369948505	3.72431204334922e-10
LINC01356	-0.364778837333845	6.26479141166328e-13
AC005383.1	-0.299283525866676	5.46320876683407e-09
AC009269.5	-0.275631941628306	8.70349924396243e-08
AL049840.5	-0.458085685091467	2.46264041426242e-20
SPATA41	0.307788507907719	1.89507642429045e-09
AL132655.2	-0.425918501830572	1.61821376366708e-17
SBNO1-AS1	-0.342466975834159	1.75823237952385e-11
AP003043.1	-0.305506951830764	2.52601125816008e-09
LINC02802	-0.496478742441073	4.10922752997769e-24
AC061992.2	-0.458226669076034	2.38991452984078e-20
AC112206.2	0.436639159961114	2.00926729186363e-18
AF111169.2	-0.271951093253474	1.30892736906165e-07
AC239800.2	0.445563922138821	3.34128580226945e-19
ZNF32-AS2	-0.393699128051111	5.55708358612249e-15
AC010132.4	-0.304257799484427	2.95334421454252e-09
AC011352.1	-0.295655406661888	8.49408266630561e-09
AC099568.2	-0.272367255008135	1.25028720166859e-07
MORC2-AS1	-0.257697262129262	6.00812723913467e-07
AC011352.3	-0.2911317602916	1.46008861073163e-08
AC004943.1	-0.326232090997631	1.6933817120554e-10
AL355102.4	-0.439395271082798	1.16112173074282e-18
AL645940.1	-0.291566662978795	1.38656214265976e-08
AL133297.1	-0.252488068781101	1.02576202010252e-06
AF131215.4	-0.375647193755567	1.1208134390789e-13
AC138655.1	-0.343766894936656	1.45815138611908e-11
ADPGK-AS1	-0.308927420623389	1.64029615383354e-09
AL158212.2	-0.327930725231282	1.34438041553829e-10
AC026992.2	-0.298702355241316	5.86583152879248e-09
KCNQ1DN	-0.29404319139931	1.03141814684693e-08
AC068790.4	-0.299605962929401	5.25151736618152e-09
MALAT1	-0.307139633791579	2.05698681281792e-09
AC110792.3	-0.3103677637554	1.36532882290399e-09
CRYZL2P-SEC16B	0.251700239276267	1.11106701371832e-06
AP001160.2	-0.398472622144565	2.43359394010792e-15
PRICKLE2-DT	-0.264503554518713	2.93447282082161e-07
AC011921.1	-0.423966199563011	2.34738329658246e-17
AC079907.1	-0.259030891045447	5.22936024964549e-07
AP001267.3	0.28040666410985	5.08028618413634e-08
TPT1-AS1	-0.456733427126882	3.28068133261042e-20
AC034229.1	-0.26791387144803	2.03374172078238e-07
LINC02324	-0.326988423429026	1.52827693554982e-10
AL591806.1	-0.331271245496273	8.50330515960596e-11
AC005840.4	-0.284227788556434	3.27767349059167e-08
SOS1-IT1	-0.304099686056849	3.01219503781327e-09
AC116407.2	-0.320470150971549	3.66563192348008e-10
MIR200CHG	-0.299563039075965	5.27923284216285e-09
AC007292.2	-0.339423602786752	2.715712457736e-11
AL355802.3	-0.494665414048597	6.35482365705372e-24
AL031118.1	-0.294747836573456	9.47646670141810e-09
AL158847.1	-0.318246604939176	4.91687364487676e-10
MIR503HG	-0.250684003559769	1.2311816492712e-06
TMSB15B-AS1	-0.405028632758066	7.6600411015539e-16
AC005332.5	-0.429290679695334	8.4628715386895e-18
DIRC3	-0.30981123269645	1.46580974096562e-09
MIR210HG	-0.414707429644755	1.32614047061694e-16
AL359881.1	-0.364063984999585	6.99977636611727e-13
PARD3-AS1	-0.382279359382693	3.79771227929191e-14
SNHG20	-0.564025138279837	4.84579198477199e-32
AC078883.1	-0.287337314625634	2.28330066002151e-08
AC018781.1	-0.293052972278953	1.16135181843314e-08
C1orf143	-0.253661623228269	9.10233662217703e-07
AC137630.1	-0.307216428996594	2.03714604660238e-09
AL031733.2	-0.283140237581442	3.71557921968918e-08
AP000253.1	0.299337686174699	5.42708189918756e-09
LINC00852	-0.329825414570053	1.03749580293497e-10
LINC01829	-0.407037050378928	5.34823798349536e-16
PDCD4-AS1	-0.277959259731142	6.70325846035351e-08
SNHG11	-0.439409698681765	1.1577780858072e-18
LINC01138	-0.396931794123111	3.18150654977063e-15
LINC02713	-0.329532584823051	1.08001504519375e-10
RAPGEF4-AS1	-0.251340104546856	1.15228825395783e-06
LINC01780	0.36702793245631	4.4110825025373e-13
LINC02724	-0.273614076021412	1.08936191881258e-07
AL671710.1	-0.524951457356638	3.07190254994575e-27
PSG8-AS1	-0.337185132452781	3.72775352010537e-11
TRPC7-AS2	-0.256449636385523	6.83659098110502e-07
C8orf31	-0.321572193056651	3.16627249516882e-10
AC079612.2	-0.253017239965421	9.72027978417808e-07
AC137932.3	-0.27421126316511	1.01954308065648e-07
MIR378D2HG	-0.42770467244145	1.14898470225031e-17
AC015712.7	-0.289942716764303	1.68088503527782e-08
AC067751.1	-0.272911390374327	1.1774228436709e-07
AC084398.2	-0.315010600635454	7.50650980268218e-10
AC091167.5	-0.250910500306549	1.20337887976524e-06
AC011899.3	-0.264279197418442	3.00557912800641e-07
AP002807.1	-0.412626056830784	1.94297047620024e-16
AC012574.1	-0.252528778312427	1.02152913372162e-06
AP003352.1	-0.531967511056663	4.68518324963626e-28
IL12A-AS1	-0.29492601389443	9.27530676062965e-09
TMEM220-AS1	0.562232697977764	8.31276538677792e-32
EPCAM-DT	-0.278200424601097	6.52339971577201e-08
AC078962.1	-0.310853424601788	1.28313286748302e-09
LEMD1-DT	-0.30363998402388	3.18983124400568e-09
AC006435.2	-0.381444979782604	4.35755120174884e-14
AC093690.1	-0.316207551908191	6.42286473375944e-10
AC005909.1	-0.262538328696513	3.61648086645675e-07
CASC15	-0.488273767222241	2.89450840437278e-23
AC020663.3	-0.433922782449426	3.43281079486613e-18
KIRREL1-IT1	-0.347264638437086	8.77482271327321e-12
AC073896.4	-0.481311463091961	1.45638468053741e-22
AC091806.1	-0.409423203294464	3.47916104264343e-16
AC010809.3	-0.284518850693443	3.16920810852417e-08
ITIH4-AS1	0.301562114959082	4.12769329458062e-09
AL391001.1	-0.329101527415236	1.14570688525875e-10
AP002490.1	-0.392534307544378	6.78384156477013e-15
AC027237.4	-0.251375421108951	1.14818197922082e-06
THUMPD3-AS1	-0.509266468460827	1.76166821683481e-25
MIR31HG	-0.320484068056743	3.65887258241242e-10
AC006960.3	-0.423553306843449	2.53872557157261e-17
IRAIN	-0.345780750561856	1.08929658763994e-11
AC023302.1	-0.531996127290666	4.64896675928525e-28
AC011511.5	-0.278091378438773	6.6041411662958e-08
BANCR	-0.292153126988517	1.2930620899838e-08
AC087623.2	-0.42066327856738	4.38041876837949e-17
AC013724.1	-0.344689629087041	1.27609283782031e-11
AL358473.1	-0.253478084801487	9.27439807792624e-07
AC079385.2	-0.29790243345218	6.46730225183669e-09
AL121989.1	-0.277266984521984	7.24652647582241e-08
LUNAR1	-0.355940140060029	2.42229778903857e-12
AL139287.1	-0.429356821418439	8.35534730834618e-18
PIK3CD-AS1	-0.319120739152296	4.38202162968672e-10
AC127537.1	-0.446618939045627	2.69330609472204e-19
AC008443.1	-0.283828919628777	3.43215373500607e-08
SMIM25	-0.310761171364087	1.29836748899535e-09
AC000123.1	-0.273611257167001	1.08970215735825e-07
AC005606.2	-0.313260266632417	9.41694886676722e-10
AP005136.3	-0.322077776555467	2.95994645103935e-10
AC069234.4	-0.378020007944768	7.63138242671585e-14
AC040160.1	-0.514075554312107	5.20494776138666e-26
Z92544.2	-0.490292595579683	1.79922848847273e-23
AP003119.1	0.280971678770478	4.76350321323239e-08
AC012020.1	-0.331918188852526	7.77644919061005e-11
AC110619.1	-0.351476436115207	4.72049349443951e-12
AC099850.3	-0.460229483516207	1.558787063813e-20
SLC12A9-AS1	-0.400325926267343	1.75977253723217e-15
AC012615.1	-0.333183315053488	6.52574902498509e-11
AL590006.1	-0.310563164611364	1.33166136012059e-09
AC112220.2	-0.338447899986137	3.11875170178079e-11
AC078845.1	-0.267067620996117	2.22851563850645e-07
AC005009.2	-0.311675821133303	1.15477490241745e-09
PLAC4	-0.296768587377347	7.42321040235382e-09
AC013731.1	-0.415892054048021	1.06577006541865e-16
AL118511.1	-0.324137725378268	2.24639160875496e-10
AC116158.1	-0.327864733005312	1.35652511498057e-10
AC144548.1	-0.268048781684758	2.00424570969585e-07
AC002398.1	-0.647934657264598	7.85704881490562e-45
AC005256.1	-0.348064836903849	7.80534453468126e-12
AC010326.3	-0.583422394174576	1.13515173816568e-34
AC027228.2	-0.419351095340711	5.60179393278272e-17
AC006270.1	-0.424500275125105	2.1207754680479e-17
AP000697.1	-0.364541258472848	6.50027256417127e-13
AL133297.2	-0.306665397381253	2.18372859774509e-09
AC130469.1	-0.269820715920135	1.65307857571352e-07
AC067773.1	-0.303419539980526	3.27857734953787e-09
AC037487.1	-0.285098933760626	2.96328581655459e-08
C10orf91	-0.394833682740497	4.57235294710939e-15
AC112187.3	-0.31684467592637	5.90969446763162e-10
AC136475.2	-0.265770924372609	2.56219866275284e-07
FAM66C	-0.432778427904096	4.29556496406299e-18
AC068492.1	-0.289477732583048	1.77573398750548e-08
LINC00992	-0.4314101024434	5.6100208106803e-18
SNHG3	-0.626361542620632	3.62160985151223e-41
AC096736.3	-0.258823453513668	5.34377691477038e-07
AC092484.1	-0.297311798873048	6.94931375222296e-09
MRTFA-AS1	-0.370756253453586	2.45099589360066e-13
TRIM52-AS1	-0.381082533637333	4.62520919028067e-14
LINC02285	-0.316719754351846	6.00706632013942e-10
AC114980.1	-0.290556267429152	1.56320196666032e-08
AC018904.1	-0.470384916853711	1.70875049473332e-21
AC092078.2	-0.252156299643954	1.06089103101027e-06
CR559946.2	-0.317647899770778	5.31926288928466e-10
AL035448.1	-0.340331563696541	2.38654721195168e-11
AC092828.1	-0.292623052319145	1.22257279716583e-08
FAM27C	-0.252142293009467	1.06239919055097e-06
AC005261.1	-0.585226309909826	6.33005282668786e-35
AC005696.3	-0.394127614845411	5.16290158701435e-15
AC122710.2	-0.280009680208406	5.31492248042238e-08
AC008619.1	-0.294766169271835	9.45557597891586e-09
AC016735.1	-0.478266235695961	2.91866793430368e-22
AC110491.1	-0.344568792199496	1.29860803304088e-11
AC092653.1	-0.364626183052133	6.41512072521884e-13
HLA-F-AS1	-0.256407668783998	6.86628199639244e-07
AC090617.5	-0.380785903615706	4.85618519157934e-14
AC084262.1	-0.308151698752211	1.80992209457675e-09
AC024940.6	-0.46107320740466	1.30087198185071e-20
AC105206.2	-0.443557734104798	5.02409049302205e-19
AL732292.2	-0.390373501780017	9.80106346388185e-15
AC027644.3	-0.268533932294672	1.90154033822824e-07
AL158834.2	-0.271044723280131	1.44595062350104e-07
ARHGAP31-AS1	-0.421255346634597	3.91893761776722e-17
DLG5-AS1	-0.28787494862405	2.14399306568573e-08
AC023983.2	-0.362476527442655	8.94629232085544e-13
AP005432.2	-0.296598208067605	7.5781912664423e-09
AL358334.2	-0.348174879602805	7.68048137352692e-12
AC019080.1	-0.304063186021986	3.0259412688128e-09
AC068987.3	-0.271284639646388	1.40839267189958e-07
AP001065.3	0.382366082622524	3.74373488875196e-14
HS1BP3-IT1	0.335534526670314	4.70085563267279e-11
AC078846.1	-0.461417357897707	1.20817799203823e-20
SNHG21	-0.432444791215764	4.58499903590267e-18
AP000866.6	-0.421919485085192	3.45797941791668e-17
LINC01191	-0.429388788288997	8.30386232904802e-18
LINC02362	0.511699942175198	9.52874033801879e-26
SPRY4-AS1	-0.502222298346139	1.01513245983221e-24
AC093388.1	-0.264107795331028	3.06101560509029e-07
AC087893.2	-0.276100635364928	8.25922930859805e-08
AC147651.1	-0.318636021289274	4.67119638706621e-10
AC026367.2	-0.360088229935298	1.29077679040131e-12
AL109933.1	0.284467402518819	3.18812477798842e-08
AC126773.4	-0.378072820294731	7.56610398408004e-14
AC095057.3	-0.457421817883512	2.83545169433753e-20
AC010207.1	-0.269882690293762	1.64193757988228e-07
AC011603.2	-0.256881118174523	6.53838765208807e-07
AC004039.1	-0.272049480068244	1.29482937181823e-07
AC080038.2	-0.368268905740991	3.63050175789763e-13
AC011247.1	-0.308862827325868	1.6538104207538e-09
MLIP-IT1	0.343614230647362	1.49062037138414e-11
RAB30-DT	-0.298913482566512	5.71634979330677e-09
AC092118.1	-0.318060003795192	5.03900416232656e-10
AC004704.1	-0.3248698392127	2.03558958405659e-10
AC130650.2	-0.299102098761402	5.58593257337411e-09
AL121917.1	-0.36888251282462	3.29618532550379e-13
U73166.1	-0.254368982399824	8.46740122703957e-07
AL357140.2	-0.273060279562101	1.1582094136576e-07
HDAC11-AS1	-0.330691163356932	9.21098846085222e-11
AC087289.5	-0.397592991463593	2.83637871012703e-15
AL591178.1	-0.292645337471514	1.21932404767126e-08
AC010247.1	-0.280952117724562	4.77414443277688e-08
ZNF350-AS1	-0.537519235702276	1.02528812010817e-28
LINC02361	-0.279608142770618	5.5628744799551e-08
GARS-DT	-0.431942958001706	5.05679991582992e-18
AL121890.5	-0.348376981595852	7.456217934703e-12
UCA1	-0.355573599124704	2.55972528427607e-12
AC147067.1	-0.356198784520276	2.32968821486688e-12
AL590708.1	-0.378052706858576	7.59090039571663e-14
OGFR-AS1	0.31410303395946	8.44455940181599e-10
AC104809.1	0.301241748787463	4.29425493468843e-09
AC010834.3	-0.304512030836198	2.86104798057675e-09
AC016394.2	-0.431927549745925	5.07201687972882e-18
AC004223.4	-0.298771201762067	5.81667571855283e-09
AL161640.1	0.259545705665923	4.95547684489261e-07
ASAP1-IT2	-0.438350956216939	1.43012514059472e-18
AC073111.1	-0.332556467506303	7.11877736215599e-11
WDFY3-AS1	-0.254111709014939	8.69325490041373e-07
AC097662.1	-0.461113877554008	1.28956307380822e-20
AC009133.1	-0.349312361498035	6.49880388404601e-12
AC135507.1	-0.276178833389904	8.18726747575957e-08
AC106037.2	-0.378999168190655	6.50609888909929e-14
AC012073.1	-0.533731820290028	2.89962540665404e-28
AC006273.1	-0.465253351143136	5.27019544985971e-21
LINC02542	0.299479409596366	5.33363911475156e-09
AC005332.7	-0.344933976553251	1.23172167379214e-11
AL157904.1	-0.361122998299853	1.10162729940131e-12
FAM27E3	-0.472671197231471	1.0282025732208e-21
LINC02421	-0.367318060001605	4.21506364757124e-13
AC006111.2	-0.297795260446846	6.55229092683269e-09
AC008556.1	-0.320232250775941	3.78307189652726e-10
AC080038.1	-0.413563777663734	1.63635160248484e-16
PEX5L-AS2	-0.254008106466853	8.7858269033271e-07
PAUPAR	-0.269099545329379	1.78819277209278e-07
SMILR	0.270145532386499	1.5954854108184e-07
AC069148.1	-0.452631897698445	7.76970388405736e-20
AC025178.1	-0.369882422378926	2.81482923057383e-13
LINC00622	-0.448578891005863	1.80086979953417e-19
LINC02028	0.475371047748758	5.61607025091614e-22
LINC01504	-0.335653894436517	4.62287828591101e-11
PVT1	-0.401184096072025	1.51343765635904e-15
LINC02642	-0.272894941473439	1.17956423812567e-07
LINC01353	-0.39288330138648	6.39081998614736e-15
AC125611.4	-0.344917323623503	1.23469728528954e-11
AC103681.1	-0.274861730685978	9.48405290708802e-08
AL807752.5	-0.26111105759742	4.20475462939149e-07
AC073263.1	-0.344236307194472	1.3625775971667e-11
AC019069.1	-0.426212567070768	1.52971948168318e-17
AC008264.2	-0.295420015333405	8.73896498729777e-09
OBSCN-AS1	-0.573241492184197	2.86670245704988e-33
AP001972.1	-0.336075909164611	4.35717015111461e-11
RNASEH2B-AS1	-0.304511840592295	2.86111598963713e-09
AC124045.1	-0.477546043609918	3.43672971610238e-22
AL391988.1	-0.297109870441352	7.12194996716036e-09
AC103740.1	0.413713445069228	1.59202507536669e-16
AC062028.1	-0.292893042575743	1.18377120021306e-08
LINC01355	-0.322451737471814	2.81580801565192e-10
AC006480.2	-0.254158658598926	8.65161269110754e-07
EPB41L4A-AS1	-0.459003521265265	2.0255293885977e-20
NR2F2-AS1	-0.343536389280327	1.50744619398034e-11
RBFADN	-0.312359433873415	1.05764632384013e-09
LINC02345	-0.291871617806518	1.33715540212938e-08
LINC02577	-0.316022873662215	6.57953675867793e-10
STAG3L5P-PVRIG2P-PILRB	-0.286866451260982	2.41246109171536e-08
AP001469.3	-0.513866772848734	5.49008948561803e-26
ZNF561-AS1	-0.346029142095874	1.05065754821466e-11
AC104938.1	-0.261452615075785	4.05613038011292e-07
AC011462.4	-0.586385959138678	4.34022261616132e-35
SNHG29	-0.46413869370604	6.71416290206133e-21
AC090181.2	-0.407675530478808	4.7685982870119e-16
LINC01305	-0.272965890642291	1.17035447996089e-07
AC009318.4	-0.311479054969115	1.1843009682581e-09
AL022157.1	-0.28677242106629	2.43908685528847e-08
AP003721.1	-0.378010941541879	7.64264421982447e-14
AC016590.1	-0.371336910010137	2.23511342949598e-13
AL161668.4	0.512675495261416	7.43771155531501e-26
AC006059.1	-0.330593473468461	9.33567845990864e-11
AC104794.2	-0.275879606348026	8.46594530920461e-08
AC013451.2	-0.40261334880005	1.17616610530526e-15
AL122125.1	-0.31161896960296	1.16323163050802e-09
LINC00304	-0.276733450135424	7.69395550502609e-08
AL008718.3	-0.311988968243694	1.10925310501499e-09
AL161935.1	-0.298602591972888	5.9377763423239e-09
AC113361.1	-0.376493663025514	9.77551045279137e-14
LINC01621	0.393964109637176	5.30997182245271e-15
AC005070.3	-0.444877523166582	3.84285265869921e-19
AC017007.5	-0.268821107012653	1.84315330121816e-07
SNHG12	-0.648701021681592	5.74951954092524e-45
AC007038.1	-0.423341934821464	2.64252767400923e-17
AC079385.3	-0.287373056532834	2.27377421358001e-08
AL354872.2	0.60866404096823	2.27275956384485e-38
AC148476.1	-0.272085261350996	1.28973858357107e-07
AC156455.1	-0.305525210339668	2.52023325979479e-09
Z97653.1	-0.298254412305473	6.19562698302878e-09
FOXCUT	-0.283860314718896	3.4197438830043e-08
DLX6-AS1	-0.308111801499491	1.81909179052742e-09
LINC01812	-0.314396877702312	8.12902742146443e-10
IDH2-DT	0.264115966904132	3.05835050579727e-07
AL035541.1	-0.283070014164343	3.74571794400345e-08
AC090673.1	-0.261079537339901	4.21873095430598e-07
AC006213.2	-0.274680013416897	9.67781882801106e-08
AC233280.1	-0.448330702781697	1.89530936061382e-19
AC063948.1	-0.478594902894897	2.70860223488203e-22
AC009652.1	-0.300786515850622	4.54218464927488e-09
LINC02212	-0.312775324075356	1.00248812019183e-09
LINC00865	-0.302951669222581	3.47493479701884e-09
CASC8	-0.291382518166145	1.41724638882039e-08
AC010655.2	-0.359583727892379	1.39415959541702e-12
AP001094.3	-0.253510026208742	9.24423156537532e-07
AL121917.2	-0.251982700786288	1.07972896662075e-06
AC083880.1	-0.331998597470757	7.6904495243845e-11
AL137127.1	-0.347181905530825	8.88151676439119e-12
AC112907.3	-0.297809005528545	6.54133084606435e-09
PSPC1-AS2	-0.327037780943877	1.51806479413445e-10
ARHGAP27P1-BPTFP1-KPNA2P3	-0.296680594178442	7.50286375056832e-09
AP000254.2	-0.286164169118804	2.61830877448608e-08
LINC01564	0.328603909556647	1.22638540876575e-10
TM4SF19-AS1	-0.281285955415004	4.59564343501024e-08
AC106886.2	-0.388853989452774	1.26749149116334e-14
AC131009.3	-0.338101677163238	3.27533217527154e-11
AC232271.1	-0.394754583395221	4.63506635428865e-15
TM4SF1-AS1	-0.260318790537918	4.56991279578399e-07
LINC02160	0.25945087432492	5.00486993423992e-07
B4GALT1-AS1	0.417822013110845	7.45085898136209e-17
AC005261.2	-0.400778532669519	1.62532075005485e-15
AC022150.4	-0.319627143425667	4.09851087431141e-10
AC011479.2	-0.348990089192445	6.81427210814394e-12
AC010327.4	-0.288850286653056	1.9119609505824e-08
LAMA5-AS1	0.46285307594066	8.86766764538949e-21
FRG1-DT	-0.250575113342679	1.24476610460842e-06
AL390198.1	-0.277434915880735	7.11096648598635e-08
LIMS1-AS1	-0.276748576244303	7.68091133198612e-08
AC099066.2	-0.283329366811925	3.63556829518752e-08
Z82246.1	0.300812875943649	4.52745766764653e-09
AC092919.1	-0.364734374399371	6.30821804473088e-13
DBH-AS1	0.292581547237837	1.22864578541405e-08
AC017002.3	-0.299236727043671	5.49461281015477e-09
AC125616.1	-0.274392970180425	9.99169205953905e-08
NRAV	-0.476969909416064	3.9155370318557e-22
AC018730.1	-0.25081897778621	1.21454018561319e-06
LINC02586	-0.265826228743374	2.54703469932843e-07
AC116345.1	-0.298287879816063	6.1703783178713e-09
AC008915.2	-0.288359458979131	2.02551716075291e-08
DNMBP-AS1	0.278131289197555	6.57447866791068e-08
AC119868.2	-0.260003893826867	4.72335064957231e-07
SILC1	-0.317228876384891	5.6197389372881e-10
AC024559.2	0.355596364113919	2.55097261582627e-12
AC012467.2	-0.416900878177219	8.84154495153602e-17
AC015712.2	-0.422416489945272	3.14828630255383e-17
AC013468.1	-0.387028688321139	1.72317364762838e-14
AC016044.1	0.262243216613301	3.73122603027447e-07
AC145285.2	-0.287329631942899	2.28535339083678e-08
AL132711.1	-0.280053519899163	5.28850618069816e-08
AC021092.1	-0.501528709579211	1.20354752263341e-24
AC104248.1	-0.329393389842724	1.10081653945729e-10
MIR155HG	-0.286668732074075	2.46877689653007e-08
AL008721.2	-0.525130125543991	2.9298501799351e-27
LINC02320	-0.26161492134506	3.98728690569892e-07
FAM66E	-0.302601438355871	3.62933426480793e-09
AC004839.2	-0.34852801517773	7.29280764412482e-12
SNHG19	-0.364667393200812	6.37419422868635e-13
AC106782.5	-0.307764289041532	1.9008910238888e-09
AC132872.1	-0.38535486584966	2.27990607662433e-14
AL512770.1	-0.390272071329173	9.97115560331482e-15
LINC01063	-0.406971433451849	5.41158772596566e-16
JPX	-0.371293003295594	2.25076553016191e-13
AC027319.1	-0.435439148231747	2.54716100592368e-18
AC008969.1	-0.445916089622447	3.10954310024567e-19
AL451069.2	-0.299753531437349	5.15730528423576e-09
AC099778.1	-0.50643346125543	3.58050450328065e-25
AC114810.1	0.311240587039378	1.22106798963089e-09
RFX3-AS1	-0.3368410543711	3.91285972998027e-11
SNHG10	-0.400612868505369	1.67332137596782e-15
AC253576.2	-0.444505491907696	4.14493500526273e-19
AP000695.2	-0.441625113318649	7.42335348077688e-19
TTC3-AS1	-0.30580789918049	2.4323938276756e-09
AC107081.2	-0.495711250084346	4.94353589372726e-24
EGFR-AS1	-0.256372019548601	6.89160008515579e-07
AC009107.2	-0.257397210552418	6.19808915656846e-07
AC017104.1	-0.429359394032466	8.35119234333691e-18
AC243654.3	-0.324009567007013	2.28541506737808e-10
FAM230I	-0.316591244702713	6.1088611242119e-10
LINC01687	0.279176679619144	5.84174099991626e-08
AC104984.1	-0.283744392178277	3.46578235185009e-08
AL357874.1	-0.25501247017378	7.92687262405094e-07
AL592494.1	0.35997916701194	1.31247126083195e-12
LIFR-AS1	-0.350387388041228	5.54616823635627e-12
AL353194.1	-0.488459867533941	2.77075086513323e-23
LINC02603	-0.336715366132737	3.9826860500625e-11
MIAT	-0.282134891893508	4.17026663222325e-08
AC104779.1	-0.377292667129924	8.58849782435179e-14
AC133540.1	-0.283120700157451	3.72394076020365e-08
ZEB2-AS1	-0.289562481133327	1.7580694635645e-08
AC046168.1	-0.27173348584002	1.34063582415171e-07
AL731569.1	-0.5105681410353	1.26891111407446e-25
AC012625.1	-0.283365674887004	3.62039977319642e-08
AC024451.4	-0.307705365431819	1.9151101130738e-09
LINC01659	-0.422438993531515	3.13492829747878e-17
NDUFB2-AS1	-0.526569556092403	1.99867918337389e-27
AC018464.1	-0.279042583671203	5.93112520066124e-08
AC020978.4	0.45189424394505	9.06175717605211e-20
CD81-AS1	-0.358940925856561	1.53766301570314e-12
LINC01127	0.428152142036999	1.05418862218954e-17
AC073611.1	-0.530201009936482	7.5534914229881e-28
AC020922.3	-0.388668925934707	1.30769467132283e-14
AC069120.1	-0.395695414514863	3.94079722881621e-15
AC244197.2	-0.292082604381539	1.30397423855821e-08
AC004847.1	-0.299404062296456	5.38312221114844e-09
RNASEH1-AS1	-0.316378876787513	6.28076602089143e-10
AL136980.1	-0.29654680249856	7.62556304331283e-09
AC073321.1	0.297507235038714	6.78609137073714e-09
AC073575.2	-0.415055420611929	1.24377939040583e-16
LIF-AS1	-0.399941820869221	1.8823854615717e-15
AC069200.1	-0.371285716385731	2.25337356044455e-13
AC018467.1	0.397833768580325	2.72004894182511e-15
LINC00960	-0.256623219574067	6.71508870538717e-07
AL358072.1	-0.292564678242047	1.23112237636625e-08
MIR222HG	-0.487962630375743	3.11369943922148e-23
LINC02236	-0.386688199304061	1.82439423114225e-14
LINC00629	-0.27139256611388	1.39180530991607e-07
AC091435.2	-0.267627090367949	2.09783617884123e-07
Z97200.1	-0.274400693041121	9.98312033826347e-08
AC036176.1	0.296880861247865	7.32276599405875e-09
ZNF84-DT	-0.277974487592217	6.69176155032039e-08
IBA57-DT	-0.370737295108022	2.45837781061279e-13
LINC02768	0.419079711245444	5.89331335879688e-17
LINC01583	-0.276727533474823	7.69906361565023e-08
AC008440.1	-0.332849579527369	6.83522128691476e-11
AC105036.3	-0.467416560062265	3.28572550007732e-21
AL161772.1	-0.314349645658325	8.17896160654063e-10
AC025287.2	-0.298930855499062	5.70421513422839e-09
KTN1-AS1	-0.343702077951567	1.47185166490136e-11
AC037198.1	-0.269342734196443	1.74148383867276e-07
MIATNB	-0.493546466511569	8.30575795535144e-24
DLEU1	-0.316781147013966	5.9590197328763e-10
AC012508.2	-0.260669567041303	4.40463020651969e-07
AP000238.1	-0.281952067747327	4.25853337119619e-08
AC245297.3	-0.255044118916352	7.90116033701227e-07
AC010168.2	-0.38055669195789	5.04236452422642e-14
AL135910.1	-0.340726727850282	2.25575043937052e-11
TUSC8	0.273221599873294	1.1377328833782e-07
CAHM	-0.411973765366817	2.18883961776802e-16
AL161756.1	-0.321967396894784	3.00384519726393e-10
AC008736.1	-0.39228169080324	7.0830113105224e-15
AL049840.6	-0.34935562699165	6.45755238994544e-12
AC103702.2	-0.371727067443838	2.10062491093932e-13
AC010185.1	0.268410614057835	1.92715561215473e-07
AC011239.1	-0.253005397475982	9.73200429057587e-07
AL592148.3	-0.513297260670108	6.34866207114985e-26
AL596202.1	-0.27782809248469	6.80308077291082e-08
AL607028.1	-0.382472927812958	3.67826560985384e-14
AC008750.2	-0.285686507363118	2.76790908473442e-08
LINC00628	-0.362777853214952	8.54007609073619e-13
AL583722.1	-0.493616637556841	8.1677039888746e-24
AC244517.8	-0.271269317495137	1.4107629341374e-07
AL354993.1	-0.323175903703951	2.55584139564903e-10
AC004540.1	-0.386981427570913	1.73688726033711e-14
LINC01798	-0.305152358921833	2.64080543370699e-09
AL049836.1	-0.319957249257088	3.92338811066326e-10
AL356481.3	-0.3427155731615	1.69653411696142e-11
BBOX1-AS1	-0.362235989428707	9.28406011489373e-13
AC017048.3	-0.304325577946015	2.92845945457901e-09
AC009088.1	-0.474765421216596	6.43504587573444e-22
AC010300.1	-0.257654061777665	6.03512869633551e-07
FAM99B	0.314945536231512	7.57024624504325e-10
AL355073.2	-0.30492105495613	2.71839625046874e-09
MCPH1-AS1	-0.353495790542204	3.49515058322689e-12
NGF-AS1	-0.262449532463481	3.65064490971921e-07
LINC01485	0.645801974181554	1.86485480328641e-44
LINC01971	-0.410194849394719	3.02528645507117e-16
AC073323.1	-0.457439390880541	2.82490214282916e-20
AC016705.2	-0.448757883206976	1.73564978899898e-19
AC010857.1	-0.272282902031382	1.26196478489845e-07
AL121658.1	-0.460412942333049	1.49873542227754e-20
AP001527.2	-0.464369990796051	6.38559283944572e-21
AC005695.2	-0.251811843468344	1.09858217361658e-06
AC002401.4	-0.426991073537098	1.31776004016909e-17
AC010327.6	-0.453899773459385	5.95930465492434e-20
AC108727.1	-0.329731068106076	1.05101390621314e-10
SNHG28	-0.368489601911726	3.5066058262431e-13
FAM225B	-0.409753058946943	3.27750127061662e-16
AC016575.1	-0.294717455727188	9.51118510017648e-09
AL445250.1	-0.279950883048991	5.35055164787296e-08
AL159169.2	-0.372468368609706	1.86655675761613e-13
AC079915.1	-0.261922571336638	3.85986357776766e-07
AL162274.2	-0.269574604294683	1.69804429487662e-07
AC107993.1	-0.286077394190827	2.64489230064143e-08
LINC00994	-0.253315009487893	9.42988862081072e-07
HYI-AS1	-0.337409846410003	3.61149881118003e-11
ZNF451-AS1	-0.262398217711335	3.67052928481753e-07
AL139423.1	-0.3578864287096	1.80490306345757e-12
AC083964.1	-0.350716500170135	5.28281769469145e-12
AL121603.2	-0.275067447911941	9.26920879811376e-08
AC245884.10	-0.291320868542321	1.42766513447526e-08
AC006504.7	-0.514071512645668	5.21032633937551e-26
AC110048.2	-0.367036917771585	4.40488012854471e-13
AC096642.1	-0.425336519394637	1.80843609518881e-17
LINC01004	-0.401111816225536	1.53280865883181e-15
AC145423.2	-0.634594105327213	1.56714249761302e-42
GHRLOS	-0.39438084201985	4.94297481263194e-15
AL132655.1	-0.303973768978614	3.05987403402835e-09
AC132872.2	-0.384336014234082	2.70139509018016e-14
AC073508.3	-0.289616034151691	1.74699491200206e-08
LINC01480	-0.311922832903042	1.11871959448874e-09
AC026401.3	-0.532539852974279	4.01107418470473e-28
AC091057.1	-0.487593130783725	3.39533869855395e-23
AL390195.2	-0.317050838126733	5.75234293108489e-10
AC091153.4	-0.348126921334236	7.73465714140718e-12
AC114803.1	-0.350965739619277	5.09154148045327e-12
LINC02640	0.297707399055378	6.62277141174185e-09
AC026310.2	-0.29848692779799	6.02225843918841e-09
AL109615.3	-0.474970424022938	6.14544249736782e-22
AC105105.3	-0.297872709194093	6.49076611913098e-09
AL589765.6	-0.250766010297076	1.22104488610766e-06
TDRKH-AS1	-0.323832721805712	2.34034785172891e-10
AC023794.1	-0.317529758992597	5.40236207599866e-10
AC107952.2	-0.273551179387001	1.09697800451624e-07
AC007998.3	-0.3336763706441	6.09337138494552e-11
AC112491.1	-0.410537003591353	2.84313712239688e-16
AC011477.3	-0.26819674102132	1.97237017452604e-07
LDLRAD4-AS1	0.254413273862882	8.42909106627517e-07
AL591686.2	-0.273345774103718	1.12220940674281e-07
AC010913.1	-0.369097056033528	3.18655410323545e-13
LINC01117	-0.323752620406434	2.36565006249006e-10
AC139491.1	-0.267206904679272	2.19526838386777e-07
AC004263.1	-0.256467843345984	6.82374837138476e-07
NAPA-AS1	-0.251373019318989	1.1484607916244e-06
AC027601.2	-0.333251419331735	6.46429415119928e-11
LINC01818	0.376697504546246	9.45824859533317e-14
AC135050.1	-0.413268438124771	1.7274050917274e-16
AC110285.2	-0.251549917518805	1.12809813697151e-06
AC007368.1	-0.293751287847573	1.06818214915549e-08
AP006623.1	-0.317192937872448	5.64626461254881e-10
AC083799.1	-0.438713684863172	1.33038325382044e-18
AC245060.6	-0.270895391146689	1.46981310127283e-07
AC087623.1	-0.406962595946296	5.4201759480412e-16
AC124852.1	-0.268237522966353	1.96367047840009e-07
AP006621.1	-0.256846534767361	6.56182097012427e-07
AC027031.2	-0.461716695235401	1.13286478468242e-20
AC008752.1	-0.279124999829618	5.87603411447009e-08
AC005387.2	-0.387860084617806	1.49857149099368e-14
AC245014.1	-0.264735092100399	2.8627881131928e-07
AC131254.1	-0.303343618493869	3.30969234070077e-09
AC138207.4	-0.277428574791265	7.1160404945706e-08
HCG18	-0.590399191414341	1.16197703493377e-35
AC008592.4	0.36452020879229	6.52154886226001e-13
AC022182.1	-0.269782796921414	1.65993104504423e-07
LINC00342	-0.500711557705045	1.47014422860942e-24
AC116914.2	-0.334650437958222	5.3196533298531e-11
C9orf139	-0.380998587162209	4.6894611935188e-14
STARD13-AS	-0.279566306496009	5.58934164995687e-08
CR936218.1	-0.255703510999665	7.38329916715528e-07
LINC01589	-0.278537379657926	6.27987995900535e-08
LINC02262	-0.290341797688203	1.60340275545738e-08
AC032011.1	-0.259897767181407	4.7761682735417e-07
FARP1-AS1	-0.400933771714785	1.58156788074142e-15
AC016526.2	-0.33529459734345	4.86148579646032e-11
AC092436.3	-0.303867021744114	3.10086673615333e-09
AC022306.3	-0.341629575409931	1.98258972760613e-11
SSTR5-AS1	-0.31693572718198	5.83969137823548e-10
DDN-AS1	-0.467290706549196	3.37760879702424e-21
HOXB-AS4	-0.360449607212315	1.22136736218103e-12
ZNF114-AS1	-0.32226789707669	2.88579264567881e-10
AC003102.1	-0.410874316379729	2.67411723421128e-16
AC107396.1	0.262161835561522	3.76347898247182e-07
LINC00205	-0.534821891703934	2.15267679154143e-28
AC105219.1	-0.515668887679267	3.46033635185564e-26
AC022509.3	-0.355729391313304	2.5004078314343e-12
SPART-AS1	-0.304763807807046	2.77240235310508e-09
AC011313.1	-0.32846260945829	1.25028497917477e-10
AP002957.1	-0.334586082454729	5.36767360379123e-11
LINC00847	-0.362662558096591	8.69332977995582e-13
AL683813.1	-0.343188411751242	1.58495579452952e-11
AC126118.1	-0.517630496542775	2.08715131685154e-26
AC010280.2	0.384031395839877	2.8416118501085e-14
AP003774.2	-0.374017520790284	1.45678624598244e-13
LINC02665	-0.262165093585021	3.76218262925314e-07
MORF4L2-AS1	-0.302967725985148	3.46801100964868e-09
AC120498.9	-0.339527456378347	2.67592955303677e-11
AC022306.2	-0.360674868566047	1.17996128174522e-12
NOP14-AS1	-0.424310886486721	2.1985592326441e-17
AC023282.1	-0.311726429204479	1.14729713668157e-09
AL513165.1	-0.295514373523792	8.63999238213969e-09
LINC02392	-0.322276920658283	2.88231840619952e-10
AL024498.1	-0.459033538728764	2.01260630720901e-20
DLEU2	-0.313248297843657	9.43151278813589e-10
AL356481.1	-0.531542002421343	5.25776277862199e-28
AL133243.2	-0.332735731841364	6.94402606844931e-11
NEBL-AS1	-0.376081070095392	1.04498798627781e-13
AP002761.3	-0.440211687898511	9.86080676270347e-19
AP000757.1	-0.436169586783351	2.20494807161994e-18
LINC00327	-0.253069649880198	9.66855438718719e-07
DNAH10OS	-0.332933409131054	6.7561681696693e-11
Z69733.1	-0.355442400892774	2.61074282137855e-12
AC004803.1	-0.304457492932109	2.88060871105155e-09
AL121827.1	0.307762036737384	1.90143264846219e-09
TGFB2-AS1	-0.444514359809604	4.13746976726344e-19
TBILA	-0.515843251816983	3.30871392473847e-26
FAM13A-AS1	-0.290553534546626	1.56370803921905e-08
AL645608.4	-0.275174590828355	9.15917843091002e-08
AC008750.1	-0.391912279893405	7.54391029172968e-15
AL139352.1	-0.367069692296104	4.38232876375994e-13
RFPL3S	-0.394796018606045	4.60211027241762e-15
AP003174.1	0.305525312196223	2.52020106275031e-09
AC002059.1	-0.289969222594105	1.67562854326529e-08
AP000240.1	-0.441107343670976	8.23832715495085e-19
LINC02568	-0.260540826670761	4.46461309140222e-07
LINC01006	-0.257169717360259	6.34594317306761e-07
AC126773.6	-0.30753048813684	1.95792074441698e-09
AC139100.2	-0.385717451132523	2.14603739237536e-14
AL023584.2	-0.270374581925599	1.55603958636375e-07
AC073534.2	-0.305215307534055	2.620063923509e-09
AC012435.3	-0.295854248023707	8.29241216589251e-09
LINC01096	-0.276231214366654	8.1394023730322e-08
NAV2-AS4	0.285519483855526	2.82214304823321e-08
AC073655.2	-0.417606830505425	7.75512514854899e-17
AC027097.2	-0.266897411377351	2.26980310376477e-07
AC016590.3	-0.388138399154441	1.4299986586907e-14
LINC02641	-0.346876981584406	9.28579291398989e-12
ZNF571-AS1	-0.385315260003671	2.29501518658003e-14
SCAT1	-0.328638963049917	1.22052563338139e-10
AL451085.2	-0.349519738661024	6.30339045662209e-12
AC012645.4	-0.373684520040793	1.53668014593886e-13
MAPKAPK5-AS1	-0.672591553817853	2.12122772139791e-49
AL132656.2	-0.256831557195101	6.57199459317382e-07
AL590369.1	-0.254192132049423	8.62204009991069e-07
LINC00909	-0.362816610479967	8.48915428130563e-13
AP002852.1	-0.332984878019838	6.70807385074912e-11
LINC01600	-0.471002794091316	1.49012862886787e-21
AP005120.1	-0.256272771514938	6.96255877978654e-07
AC099518.1	-0.412279245743762	2.07011064488321e-16
AC087392.3	-0.402535644585521	1.19243627856088e-15
VAC14-AS1	-0.53008679840086	7.78962346291769e-28
AC004687.1	-0.313504912725944	9.12399848658483e-10
AL596247.1	-0.285731264365062	2.75354806187659e-08
AC010247.2	-0.295214015027574	8.95886800691314e-09
AC092354.2	-0.434374894951442	3.14107935676178e-18
AC021242.2	0.262191258882015	3.75178712405618e-07
AL359232.1	0.287355431271699	2.27846713974121e-08
AL023803.2	-0.328297103024936	1.27885560057577e-10
AC023794.3	-0.314657316662872	7.85896184295516e-10
AL390728.5	-0.273162995890563	1.14513086257916e-07
AC004466.1	-0.362539552627979	8.8597958709035e-13
AC092535.2	-0.271212942206946	1.41951703742002e-07
AL021707.2	-0.310675010795012	1.31275445482029e-09
AC107464.3	-0.335476878058651	4.73897218736349e-11
UBOX5-AS1	-0.384949241419462	2.43936927985875e-14
AC005482.1	-0.373509001547161	1.58050017712617e-13
AC005392.3	-0.35464454131845	2.94306937263052e-12
PPP1R14B-AS1	-0.418805645830884	6.20282327820199e-17
AC127024.6	-0.449875410308936	1.3779293654787e-19
AL591895.1	-0.502829994456155	8.74178046008024e-25
AL022322.1	-0.306459634126981	2.24104691637092e-09
AL139246.3	-0.287791862766495	2.16497158299001e-08
AL160286.2	-0.265725547708437	2.57470536094797e-07
KCNK15-AS1	-0.38524578967284	2.32175445136795e-14
AC044840.1	-0.269092402468018	1.78958276186414e-07
AL645608.7	-0.510110468547113	1.42430162488077e-25
LINC01159	-0.303908752596278	3.0847783975467e-09
AC009318.3	-0.403142607418081	1.07099632583784e-15
AC022101.1	0.410519678703203	2.85209575182772e-16
LINC02308	-0.27074826223612	1.49369419745431e-07
LINC01354	0.317128799857668	5.69390654199446e-10
LINC01979	-0.36156879363427	1.02875192932914e-12
BX293535.1	-0.270801091357009	1.48507660052221e-07
AC022075.1	-0.35043798381905	5.50486449134778e-12
TMED2-DT	-0.474563724805801	6.73309057983255e-22
AC092354.1	-0.276523200399552	7.87749402614561e-08
AC068790.2	-0.341272914041742	2.08641045476875e-11
AL021937.1	-0.270935653122005	1.46334236881066e-07
AC005920.4	0.327950706692684	1.34072409945536e-10
AC046168.2	-0.398373946368376	2.47582328877502e-15
AL645608.6	-0.380574848505481	5.02736532061972e-14
AC006557.1	-0.438240813050839	1.46184197787581e-18
AC022007.1	-0.420472060957572	4.54056384665374e-17
LINC02484	0.253596584873276	9.16295490162059e-07
AC027682.1	-0.353409455297258	3.54050515893762e-12
AC104170.2	-0.252665191385241	1.00746691765142e-06
AC079414.3	-0.334396778636404	5.51138773429182e-11
AL032819.1	-0.299209434822129	5.51300773862914e-09
AC092953.2	-0.327343538692073	1.45626709663454e-10
AC026356.2	-0.540955273584324	3.94702610756119e-29
AL353801.1	-0.298056257593937	6.34718254633882e-09
AC025164.1	-0.492327670223455	1.11056796359635e-23
IGBP1-AS1	-0.265910536357908	2.52408429939183e-07
AC034236.2	-0.420560353793918	4.46591624539315e-17
AL358472.3	-0.489258032807091	2.29653933863976e-23
AC040173.1	0.269224462049292	1.76405154760544e-07
AL662791.1	-0.287695453161935	2.18956300043995e-08
AC060766.7	-0.399907196413446	1.89384123029635e-15
AC106900.1	-0.331473556291495	8.26917300042509e-11
DLGAP1-AS2	-0.351094511077448	4.99538303606731e-12
AC007336.1	-0.355010902461142	2.78563719213724e-12
AL359094.1	-0.295117313799232	9.06393399394097e-09
AC007405.2	-0.339291217093995	2.7672617013309e-11
AL022332.1	-0.290747913624567	1.52810545459191e-08
AL592301.1	-0.412690419957054	1.92023334790947e-16
LINC01011	-0.539579055483814	5.79281374169608e-29
IL10RB-DT	-0.280757019331648	4.88154159776202e-08
POLR2J4	-0.267989614815611	2.01713057273993e-07
AC007570.1	-0.346327497084449	1.00601141488667e-11
LINC01311	-0.50896470669463	1.90051115944364e-25
U47924.1	-0.270100912963106	1.60328081708904e-07
AC125257.1	-0.457455109664545	2.81549847342497e-20
LINC00574	0.319949704576609	3.92730813314704e-10
AL138921.1	-0.363205454476392	7.9944144723253e-13
AC243830.1	-0.251582070307433	1.12443439658335e-06
APCDD1L-DT	-0.35475415137482	2.89507874094172e-12
AC040977.1	-0.282681250265119	3.91688832978785e-08
SNRK-AS1	-0.278587815579743	6.24419279224964e-08
AC069542.1	-0.256499421789219	6.80152882110914e-07
PTOV1-AS1	-0.544685880563375	1.38269065816406e-29
AC145098.1	-0.322785701009672	2.69287333325005e-10
AC097460.1	-0.275697192937893	8.64029552429299e-08
AC027682.4	-0.318179214852831	4.9606448878375e-10
NIFK-AS1	-0.451316771780295	1.02188004316128e-19
LENG8-AS1	-0.476162181224259	4.69923971120901e-22
LINC02417	-0.301843092576537	3.98677828681714e-09
AL021807.1	-0.321064702926843	3.3874149007657e-10
LINC02208	-0.282898316537838	3.82040540192308e-08
AC099552.2	0.277757092587522	6.85771049964681e-08
AL604028.1	-0.25634880456688	6.90813550243572e-07
AL162741.1	-0.33694733859992	3.85474545627468e-11
AC004832.4	0.355867317023236	2.44901493871899e-12
AC008752.2	-0.257465724143065	6.15421203829927e-07
AP001922.5	-0.351162984169515	4.94497592329557e-12
LINC01797	-0.302637098531566	3.61331430902828e-09
AC016065.1	-0.494594617578615	6.46357842541965e-24
CARNMT1-AS1	-0.26742090372579	2.14511471438287e-07
NFIA-AS2	-0.41384604390097	1.55374004458421e-16
LINC01833	-0.31610027184696	6.51342909075538e-10
LINC02763	-0.276075005011954	8.28294810849197e-08
AL390728.6	-0.514511716519506	4.65559523234599e-26
USP30-AS1	0.430608655976905	6.55587727875312e-18
LINC00844	0.490150773540511	1.8605307010781e-23
CACNA1C-IT3	-0.271224228012459	1.41776036950602e-07
AF038458.2	-0.363257950325601	7.92981993423626e-13
AC018450.1	-0.283448658161168	3.58596077633361e-08
AL356055.1	-0.284963195856762	3.01027995264638e-08
RUSC1-AS1	-0.250052476159133	1.31199024484445e-06
AC100803.4	-0.271256987311165	1.41267314330674e-07
AC244090.3	-0.30771759306729	1.91215095418632e-09
Z95331.1	-0.502781251599684	8.84732744039951e-25
LINC01146	0.358377887969909	1.67514138411633e-12
LINC00511	-0.395566861997148	4.02927032351953e-15
AC005009.1	-0.251655305053248	1.11613197122089e-06
TRAPPC12-AS1	-0.296277426799569	7.87852716617325e-09
AC040970.1	-0.518475063076642	1.67718656378162e-26
AC087442.1	-0.324393587117201	2.17041247154332e-10
AC093702.1	-0.467503140294923	3.22394895172923e-21
AC011468.2	-0.290111354402084	1.64771180442371e-08
AC016168.2	-0.278916300436333	6.01650732300434e-08
AL161725.1	-0.292933256418399	1.17809481738071e-08
AC007938.3	-0.571498168466321	4.92758465749928e-33
ZEB1-AS1	-0.344147740837621	1.38012958530125e-11
AL390195.1	-0.336331605319277	4.2034821779992e-11
HOXA-AS3	-0.356535644397435	2.2142434330406e-12
AL050404.1	-0.260957614887488	4.273213717233e-07
AL138720.1	-0.286390498657008	2.55018198146386e-08
AC011447.3	-0.37180917137212	2.0733487468006e-13
LINC02093	-0.260150399479602	4.65135803629591e-07
AL121895.1	-0.251937047983248	1.08473593089393e-06
BX537318.1	-0.343161369395836	1.59113946355202e-11
AL121894.2	-0.374563354632243	1.3345366285432e-13
AC007497.1	-0.362273397724295	9.2307240882074e-13
AC007684.2	-0.326910030310412	1.54463414241854e-10
AC025031.4	-0.372139601141295	1.96703563503812e-13
AL117339.4	-0.421771564250307	3.55579778174561e-17
AL109811.1	-0.286626229261869	2.48104771205455e-08
EPHA5-AS1	-0.257227510515296	6.30806427234341e-07
AC004477.3	-0.464293265788368	6.49279023540355e-21
AC015982.2	-0.299673181994615	5.20839776234071e-09
AC087854.1	-0.315423627147869	7.11390280136455e-10
AC008074.2	-0.363750315895246	7.34828705582697e-13
AL390760.1	-0.353855124654738	3.31239935983704e-12
LMCD1-AS1	-0.374039914737702	1.45156180631492e-13
LINC00113	-0.327431801536148	1.4388881071719e-10
AC078880.1	-0.261296824620664	4.12328344713734e-07
AC087482.1	0.406018637066619	6.41883017894513e-16
AC092119.2	-0.393648805704816	5.60526978782141e-15
AC010424.2	-0.286760340763637	2.4425280557004e-08
AL445183.2	-0.287228695590705	2.31248873791405e-08
LINC02560	-0.378319470100724	7.26840046816442e-14
AC104564.2	-0.279892864903192	5.38593465274897e-08
AC078852.1	-0.281581666805229	4.44292389249377e-08
AC099329.1	0.271377117332905	1.39416806003556e-07
AC093915.1	-0.276534306452851	7.86769421203394e-08
AC092143.2	-0.345153131756485	1.19320793803764e-11
AP001922.6	-0.304230545977526	2.96340799317056e-09
LINC00618	-0.360211423948208	1.26669271378047e-12
AP001062.1	-0.461198466644116	1.2663510491026e-20
AL109924.1	-0.279810977288691	5.43625924549365e-08
LINC00662	-0.496349414466617	4.23937392430808e-24
AP003471.1	0.256696444886451	6.6644573716838e-07
AL592546.2	-0.304260943839417	2.95218524744727e-09
AC003986.3	-0.310253825054046	1.38534022325904e-09
AC139530.1	-0.421428464561219	3.79327052258085e-17
ZNF436-AS1	-0.287951559752635	2.12482360538806e-08
AC060780.1	-0.303990617560561	3.0534521009756e-09
AL022324.3	-0.369258208107233	3.10655908950399e-13
AP000721.2	-0.280514320888055	5.01839945802073e-08
LINC00653	-0.391924835970138	7.52777266998831e-15
AC022211.1	-0.318556346836207	4.72047075298211e-10
AC211476.2	-0.374261765563323	1.40078522381303e-13
AC108134.1	-0.354358163693047	3.07215030390457e-12
JMJD1C-AS1	-0.52404043269084	3.90897941952436e-27
ZBTB20-AS1	-0.304869505513088	2.73598736952076e-09
LINC02766	0.381553943341139	4.28009239943168e-14
AC138646.1	-0.255361757200933	7.64749429158716e-07
AC116025.2	-0.342908790527731	1.65004346568521e-11
AC008781.3	-0.304294601155251	2.93980720508503e-09
AP001412.1	-0.337706602003671	3.46337451833291e-11
HM13-AS1	0.256315453575035	6.93195717817734e-07
LINC02600	-0.357564204808551	1.89525721994906e-12
AC123023.1	-0.276929412925145	7.52660712421824e-08
AC007569.1	-0.284857145212082	3.04749623251263e-08
AC138028.6	-0.387914993688536	1.48479235293987e-14
AC105339.2	-0.272751314484529	1.19842239642989e-07
MAP3K14-AS1	-0.264054340746678	3.0785045924608e-07
AC011442.1	-0.251106706568952	1.17978146037777e-06
NR2F1-AS1	-0.296481988033272	7.68570034912454e-09
AC108449.1	-0.258831107622085	5.33951274376845e-07
AC015813.4	-0.482439003798776	1.1238852102692e-22
AP005432.1	-0.290894360028225	1.50180143743484e-08
AL359538.1	-0.259439171842636	5.01099786802919e-07
AL122058.1	-0.305069540958178	2.6683365827249e-09
AC011450.1	-0.325376784121071	1.90103361076767e-10
SBF2-AS1	-0.509309773233093	1.74258278353633e-25
NKILA	-0.489079728207902	2.39499297033278e-23
AC116003.1	-0.312230971863055	1.07527166007833e-09
AC025176.1	-0.469645455532453	2.01221563875115e-21
AC005291.1	-0.318743373364615	4.60559480339991e-10
AC006504.5	-0.58012229062957	3.27345807958564e-34
AP003064.2	-0.255099833607022	7.85609048820938e-07
AC069234.5	-0.471105564205602	1.45654214595345e-21
AC135178.6	-0.372910917301138	1.73919649232619e-13
AC127024.4	-0.375240288585202	1.19680387323393e-13
AP000569.1	-0.324061597853263	2.26949311586545e-10
AL606489.1	-0.297584192193363	6.72284330512359e-09
LINC01811	-0.273972944374812	1.04687229080072e-07
AL137786.1	-0.258558610028659	5.49335414218476e-07
TRPC7-AS1	-0.401651126285804	1.39393666730834e-15
AC008011.2	-0.380545319120997	5.05178198356148e-14
AC020658.5	-0.315815698488748	6.75971407995755e-10
AC004951.4	-0.372821086944758	1.76434106745292e-13
AL590652.1	-0.428345877185909	1.01557092997235e-17
AC092687.3	-0.470630666604354	1.61825130685836e-21
LINC02449	-0.342048351933034	1.867107485388e-11
MIR137HG	-0.317912117473256	5.1378851609537e-10
AC068790.9	-0.338097363833087	3.27733041448068e-11
LINC00494	-0.406180786179706	6.23529217119125e-16
AC068196.1	-0.415741352356974	1.09587334511403e-16
AC092171.2	-0.446547693118502	2.73286841615708e-19
RNF213-AS1	-0.399994536347739	1.86507452420703e-15
AL121832.2	-0.342271630039191	1.80824442830972e-11
LINC02551	-0.352631439677814	3.97600809914313e-12
AC067838.1	-0.45650032066764	3.44651912835344e-20
AC023449.2	-0.286634829784252	2.47855994236375e-08
AC110769.2	-0.353806462843709	3.33659042420325e-12
AC087623.3	-0.483609998433271	8.57804182883381e-23
AC073195.1	-0.413905430510738	1.53688791636127e-16
LINC01342	-0.333702687735203	6.07109491332884e-11
FZD4-DT	0.258741595601269	5.38958563775231e-07
AL136038.3	-0.252612027047615	1.01292518331086e-06
AC096537.1	-0.416977394602558	8.71692124298265e-17
AL731567.1	-0.341562767353391	2.00164565707473e-11
AC093151.2	-0.292217473955831	1.28318263899923e-08
AL121772.3	-0.558876770234549	2.2633735288634e-31
ARHGAP29-AS1	-0.352913635471602	3.81231739286074e-12
AC100791.3	-0.325907891163072	1.76935367322177e-10
AC068620.2	-0.31001477815187	1.42825425608801e-09
AC007666.1	0.264126489322983	3.05492198135374e-07
AC011476.2	-0.349573541823688	6.25363555249763e-12
AL162431.1	-0.431684759491637	5.31782112752752e-18
AC048382.1	-0.29787622380746	6.48798744556938e-09
AC010271.1	-0.286916384714964	2.39843626802396e-08
AC124016.1	-0.502379554238618	9.76640751246164e-25
AF230666.2	-0.38020652446393	5.34036116692182e-14
Z93241.1	-0.320457725588539	3.67167702168116e-10
AC093788.1	-0.363423656188664	7.72925273032753e-13
AC010422.2	-0.417613798598455	7.74508383415347e-17
AC026412.3	-0.255595331809107	7.46596585660514e-07
AC004076.2	-0.584718681337446	7.46353451608723e-35
HMGA1P4	-0.267947340692424	2.02638546745097e-07
RNFT1-DT	0.323868910766533	2.32900309525273e-10
CCND2-AS1	-0.287777068272356	2.16872782934847e-08
AC012676.4	-0.396702210120193	3.31071947055959e-15
LINC00943	-0.302128351237269	3.84849047858407e-09
AC069222.1	-0.252612484982989	1.01287804729102e-06
MIR99AHG	0.271807351414875	1.32979050531785e-07
AL592430.1	-0.296528619020056	7.64238822031081e-09
AL033384.2	-0.473047381053983	9.45414631627645e-22
LINC02716	0.265296972185015	2.69576214890586e-07
AL022311.1	-0.596689208852533	1.41887932405825e-36
AC138811.1	-0.256559921814974	6.75915294552697e-07
CHKB-DT	-0.268755820333249	1.85627354321117e-07
LINC02097	-0.303621741646701	3.19708594693863e-09
AC007336.2	-0.340093456415144	2.46889824414793e-11
AL121583.1	-0.438060858437497	1.51515622840085e-18
LINC00664	-0.276020228793712	8.33385941936233e-08
AC099508.2	0.505753631668205	4.24064578582214e-25
AL161908.1	-0.401238931453732	1.49890214949779e-15
LINC01863	0.423028315578068	2.80426822965837e-17
FAM99A	0.352200096690916	4.23955500880716e-12
DACT3-AS1	-0.392596017878721	6.71266260127226e-15
TMEM147-AS1	-0.410863531647996	2.67936531989241e-16
AC135050.3	-0.261016479564543	4.24682534138921e-07
HMGN3-AS1	-0.396213057015821	3.60342018716637e-15
RORA-AS1	-0.338293421852032	3.1876921624525e-11
[truncated: 982 more rows]
