# Supplementary material for: Identification and validation of a fatty acid metabolism-related lncRNA signature as a predictor for prognosis and immunotherapy in patients with liver cancer
Source: BMC Cancer. 2022 Oct 4;22:1037. doi: 10.1186/s12885-022-10122-4 (PMC9531484; doi:10.1186/s12885-022-10122-4)
Supplement: Supplementary file 3 — Additional file3: Supplementary excel 3. The correlation analysis between FA scores and lncRNAs in the GSE76427 cohort. [file 12885_2022_10122_MOESM3_ESM.csv]

	Corr	P.value
AC005381.1	0.27008678032042	0.00350961937563161
AC006252.1	-0.296026802472168	0.00131737516609638
AC006994.2	0.30624808454177	0.000872767312304594
AC007614.1	0.423346540297668	2.43010548261701e-06
AC008105.3	-0.259481381767543	0.00510451801623114
AC009159.3	0.295840064032247	0.00132713975614643
AC009531.1	0.260566988644469	0.0049158018283206
AC010478.1	0.271711754702498	0.00330950212795226
AC010761.1	-0.420730423686468	2.8446049378165e-06
AC011462.5	-0.337856790102857	0.000221859845139558
AC012615.1	-0.274626379224889	0.00297609424409845
AC016588.2	-0.298609109657645	0.00118888784280784
AC018685.1	0.301437795953836	0.0010613319478331
AC022182.1	-0.278212721146267	0.00260749922911011
AC022613.1	0.255653899326723	0.00582246418093775
AC023469.1	-0.259107721874157	0.00517095209840307
AC025754.2	0.375533681642363	3.54074075506282e-05
AC040160.1	-0.316756426453106	0.000562703799070688
AC040977.2	-0.339653374958187	0.000204317588174267
AC064805.1	0.430394900054329	1.57934194838015e-06
AC068631.1	0.56184244332101	6.45062147784263e-11
AC073655.2	-0.25446492354095	0.0060630833216611
AC079061.1	0.258195111787175	0.00533645900272926
AC084262.1	0.296829628366939	0.00127613592512703
AC090136.3	0.288865800287145	0.00174255060205502
AC090283.1	0.301196889391588	0.00107168753936035
AC090503.1	0.277899322383005	0.00263798383503119
AC091138.1	0.287982854931909	0.00180280766193977
AC092118.1	0.321721266786996	0.000454756905803564
AC093525.6	-0.350457986505	0.000123183958227188
AC100872.2	-0.28656400607136	0.00190360446982761
AC104809.1	0.365305579264471	5.96173955899821e-05
AC105942.1	0.370945130133444	4.4827866751117e-05
AC106820.2	0.311224727207814	0.000710380073324425
AC107021.2	-0.356013617268083	9.42831162713633e-05
AC112206.2	0.251587541899037	0.00668233419078385
AC124045.1	-0.253674613286456	0.00622787288129324
AC126773.6	0.327326718294417	0.000355984726522304
AC131235.2	-0.362717796790105	6.78307372554673e-05
AC133485.2	0.252845150444757	0.0064050935898292
AC133552.5	0.371186905360463	4.42780059704863e-05
AC133565.1	0.264443998515355	0.00429163001265573
AC135782.2	0.329689645601018	0.000320617808204859
AC138649.1	-0.327009308052782	0.000361000615065576
AC139887.2	-0.300386353274365	0.00110720989895382
AC244250.4	0.339499216378561	0.000205770829719951
ADIRF-AS1	0.263128127411357	0.00449503666255549
AF117829.1	-0.306369675952137	0.00086842532565371
AF127577.4	0.47913358146579	6.0613158121807e-08
AJ009632.2	0.379435772686548	2.88900950872374e-05
AL021155.5	-0.433975984072067	1.26404873250918e-06
AL049539.1	-0.349191574876549	0.000130835146912008
AL121885.2	0.255271442312265	0.0058989205700884
AL121990.1	0.30013073649441	0.00111863330243863
AL136419.1	0.377507411632502	3.19557310280543e-05
AL137058.2	0.411503905624537	4.90589297222548e-06
AL139089.1	-0.280232292080174	0.00241855822173576
AL162412.1	0.250377501799598	0.00695908274129318
AL162430.2	-0.322589484495214	0.00043796620237069
AL355390.1	0.377706411284545	3.16258012641068e-05
AL356157.1	0.251790887188203	0.00663679757812541
AL356599.1	-0.259128032705465	0.00516732126151651
AL358790.1	0.319283640742643	0.000505117698619033
AL359710.1	0.26969256758998	0.00355977566959364
AL359715.2	0.477829828480159	6.65848593706274e-08
AL512310.11	-0.313823860869336	0.000637055313151995
AL590483.1	0.294974086036805	0.00137328882999053
AL590708.1	-0.354545374571742	0.000101235101244717
AL592528.1	0.28611887204149	0.00193626379025102
AL603840.1	-0.327606737687745	0.000351613176079009
AP000708.1	0.319497512259813	0.000500502060849326
AP001266.2	-0.256914283649618	0.00557670320636249
ARHGAP27P1-BPTFP1-KPNA2P3	-0.328124154341526	0.000343665550257768
BDNF-AS	0.310939991386161	0.00071886623920921
BVES-AS1	-0.277673293900141	0.00266016894797848
BX890604.2	-0.265655660374751	0.00411165607151729
C2orf27A	-0.329266198489093	0.000326706883701052
C5orf17	-0.277284003824228	0.00269877319617928
CHODL-AS1	0.310471802964286	0.000733022192945828
COL18A1-AS1	0.310206396700603	0.000741159912621936
COLCA1	-0.3220277041956	0.000448764108078534
CYTOR	-0.306658367560551	0.000858195289266806
DGCR11	0.313039050031468	0.000658428356670241
DHRS4-AS1	0.406335285394495	6.61121540089648e-06
DLGAP1-AS2	-0.333095479263643	0.000275321852937241
DRAIC	0.273410729608371	0.00311129303084653
EHHADH-AS1	0.623911489475589	9.42410062623445e-14
EMX2OS	0.326547566954416	0.000368413789270136
EPB41L4A-DT	0.279281930828004	0.00250587262192482
FAM27E3	-0.292302090671586	0.00152503704725895
FAM83A-AS1	0.350344871823321	0.000123850042330296
FAM99A	0.513068740285809	4.5519623311108e-09
FBXL19-AS1	-0.434290664141989	1.23940275582288e-06
FOXP1-IT1	-0.252559061906748	0.00646724871717948
FRMD6-AS1	-0.278778693857207	0.00255325052219197
FZD4-DT	0.371925621336382	4.26368171502724e-05
GAS5	-0.337903443256685	0.000221387197969307
GUSBP11	-0.422218969610644	2.6012077695768e-06
HAND2-AS1	0.265791102001833	0.00409196416403141
HAS2-AS1	-0.370034454495191	4.69568636736288e-05
HCG18	-0.504758789785225	8.80955436050278e-09
HELLPAR	0.335370390504209	0.000248445111008653
HULC	0.415464123940613	3.89027541338058e-06
ITFG1-AS1	0.270809328137111	0.00341933293848611
KIF25-AS1	-0.250760980793593	0.00687029750289653
LAMTOR5-AS1	0.252262510750523	0.00653224142655072
LINC-PINT	0.260010283385921	0.00501178424282835
LINC00092	0.531668792949991	9.72188884010897e-10
LINC00111	0.26441803312818	0.0042955627301038
LINC00207	0.357977400167022	8.56786584092815e-05
LINC00261	0.575717544064584	1.68638061872024e-11
LINC00315	0.33627419195533	0.000238457864323906
LINC00342	-0.287054516304456	0.00186819461873665
LINC00442	0.365518090881555	5.8985943615724e-05
LINC00526	0.301768618231397	0.00104726005284331
LINC00887	-0.252404170492861	0.00650112305713451
LINC01006	0.291439179898446	0.0015772051238529
LINC01011	-0.292363024366057	0.00152141319598322
LINC01018	0.399415958147399	9.78114023487121e-06
LINC01116	-0.263815537712031	0.00438772668552227
LINC01165	0.310718056977191	0.000725545022075553
LINC01193	0.251869219629615	0.00661932959252236
LINC01340	0.272096259738132	0.00326367652785705
LINC01554	0.363586255425827	6.49633367601384e-05
LINC01579	0.283731391418994	0.00212025375413734
LINC01772	-0.287218039551505	0.00185652325840558
LINC01829	0.27261198465206	0.00320310769867927
LINC01943	-0.356886428391923	9.03639648945085e-05
LINC02191	0.281031862817151	0.00234723612513987
LINC02275	0.301925279457367	0.00104065589936312
LINC02381	-0.45212196026935	3.92969099253772e-07
LINC02636	0.257480284935179	0.00546937610163181
LINC02637	0.408344141105424	5.89088304437658e-06
LINC02716	0.359302664981358	8.02918763618553e-05
LINC02739	-0.262903231429915	0.00453065051058127
LINC02802	-0.308910055670205	0.000782110115419589
LINC02816	0.277926595812956	0.0026353182101331
MAFG-DT	-0.425586711733498	2.12129160348081e-06
MCHR2-AS1	0.332320952502718	0.000285069375593996
MINCR	-0.29521800229798	0.00136014468720664
MIR155HG	-0.256332071795966	0.00568905653084652
MIR193BHG	0.364580372690433	6.18201230156653e-05
MIR2052HG	-0.268274753611032	0.00374552755118874
MIR600HG	-0.385112567174974	2.13894043613714e-05
MIR646HG	-0.253937838917777	0.00617255048209094
MIR99AHG	0.430617148567005	1.55778014709982e-06
NR2F1-AS1	0.340496281549809	0.00019653834979398
OOEP-AS1	0.279509876412654	0.00248467466722882
PANDAR	0.261088789446462	0.00482733023699388
PAXIP1-AS2	0.252546260124332	0.0064700424822266
RB1-DT	0.25074225568542	0.00687460941639494
RCC2-AS1	-0.519443192520291	2.70996670693126e-09
RHOXF1-AS1	0.251723089099722	0.0066519494224968
RHPN1-AS1	-0.303735139457905	0.000967069079760608
SBNO1-AS1	-0.374839755658853	3.67017889324756e-05
SLC25A30-AS1	0.290319319344455	0.00164732320880317
SLCO4A1-AS1	-0.26127433479992	0.00479621519938602
SLX1A-SULT1A3	0.281800021815633	0.00228051125221071
SND1-IT1	-0.275707234311377	0.0028603531457561
SNHG1	-0.522817309644873	2.05045375942269e-09
SNHG10	0.414223148236708	4.18490316865212e-06
SNHG12	-0.361248756631045	7.29515878824805e-05
SNHG14	-0.258827862718852	0.00522121281974824
SNHG25	-0.336306953155316	0.000238102922849655
SNHG29	-0.440075325573117	8.599559197373e-07
SNHG3	-0.26106294068684	0.00483167921632184
SNHG32	-0.365740742362725	5.83310688166223e-05
SNHG6	-0.528011247330335	1.3267955125438e-09
SNHG7	-0.317859042361702	0.000536875155757034
SOCS2-AS1	0.318749393397383	0.000516819053891492
SPATA41	0.392346687603684	1.44645168641559e-05
SPATA42	0.285683869567038	0.00196866930717831
THRB-AS1	0.289518788591042	0.00169916878904089
TP53TG1	0.351875582117884	0.00011511402838024
TPT1-AS1	-0.322525335651546	0.000439186982811641
TTTY14	0.271248216477754	0.00336551514604931
TTTY7	0.484598148362719	4.0706267823841e-08
TUG1	-0.495288325351623	1.83042111615805e-08
UBR5-AS1	-0.455815748811608	3.07204715652939e-07
UMODL1-AS1	0.259962928040595	0.00502002549597042
ZFAS1	-0.413014838984582	4.49194913485447e-06
ZFHX4-AS1	-0.319362185371968	0.000503418069163529
