# Supplementary material for: Identification and validation of a fatty acid metabolism-related lncRNA signature as a predictor for prognosis and immunotherapy in patients with liver cancer
Source: BMC Cancer. 2022 Oct 4;22:1037. doi: 10.1186/s12885-022-10122-4 (PMC9531484; doi:10.1186/s12885-022-10122-4)
Supplement: Supplementary file 4 — Additional file4: Supplementary excel 4. The mutation profiles in the TCGA LIHC cohort. [file 12885_2022_10122_MOESM4_ESM.csv]

	C1	C2	P.value
TP53	61	40	0.00133251911729176
BAP1	10	10	0.033940674218948
SPEG	7	8	0.0325729470005456
DMD	7	9	0.0166462085244765
ADGRL3	6	7	0.0490562179132317
KIF26B	6	7	0.0490562179132317
KNDC1	12	0	0.0412904443484559
GPR158	3	6	0.0137038350564918
ASCC3	2	5	0.0171081044778398
KPRP	2	6	0.00584782869953482
OR51G1	3	5	0.0358752307750147
PHRF1	3	5	0.0358752307750147
BRD4	2	5	0.0171081044778398
CPAMD8	2	5	0.0171081044778398
NFATC2	1	6	0.00187361371895659
NOS3	2	5	0.0171081044778398
NOTCH2	2	5	0.0171081044778398
SLITRK2	2	4	0.0476010019936578
STK32B	2	5	0.0171081044778398
TLR8	2	5	0.0171081044778398
ATP13A5	2	4	0.0476010019936578
CHST3	2	4	0.0476010019936578
DNHD1	2	4	0.0476010019936578
EML5	2	4	0.0476010019936578
IGSF10	2	4	0.0476010019936578
INTS1	2	4	0.0476010019936578
KIF21B	2	4	0.0476010019936578
LRFN2	2	4	0.0476010019936578
LRIT1	2	4	0.0476010019936578
NLRP2	2	4	0.0476010019936578
TEX15	2	4	0.0476010019936578
USP24	2	4	0.0476010019936578
USP48	2	4	0.0476010019936578
AATK	1	4	0.0200178842407871
EPHB1	1	4	0.0200178842407871
FAM129A	1	4	0.0200178842407871
GLUD2	1	4	0.0200178842407871
HIVEP1	1	4	0.0200178842407871
IRF2	1	4	0.0200178842407871
LRPPRC	1	4	0.0200178842407871
PCDHB1	1	4	0.0200178842407871
PDCD11	1	4	0.0200178842407871
POM121L2	1	4	0.0200178842407871
ZBTB18	1	4	0.0200178842407871
ATP10D	0	4	0.00506266258415256
MYO1B	0	4	0.00506266258415256
RNF17	0	4	0.00506266258415256
