# Supplementary material for: Identification and validation of a fatty acid metabolism-related lncRNA signature as a predictor for prognosis and immunotherapy in patients with liver cancer
Source: BMC Cancer. 2022 Oct 4;22:1037. doi: 10.1186/s12885-022-10122-4 (PMC9531484; doi:10.1186/s12885-022-10122-4)
Supplement: Supplementary file 5 — Additional file5: Supplementary excel 5. The KEGG analysis of TFs in the TCGA LIHC cohort. [file 12885_2022_10122_MOESM5_ESM.xlsx]

## Sheet: Sheet1
Tag	ID	Description	GeneRatio	BgRatio	pvalue	p.adjust	qvalue	geneID	Count
hsa04110	hsa04110	Cell cycle	61/1042	124/7914	1.53979e-22	4.89653e-20	2.5447e-20	CCNB1/CCND1/CCNE1/CDK2/CDKN1A/E2F2/E2F3/GADD45A/GSK3B/MAD1L1/MYC/PCNA/RB1/GADD45G/ATM/CCNA2/CCND3/CCNE2/CDC25A/CDC45/CDC6/CDK1/CDKN1C/CDKN2A/CDKN2C/DBF4/MCM5/MCM6/MCM7/MDM2/PLK1/PRKDC/SKP2/TGFB2/TP53/BUB3/CDC25C/CHEK1/E2F1/MAD2L1/MCM3/ORC1/RBL1/SKP1/TTK/WEE1/YWHAH/CCND2/CDC25B/CDKN1B/CCNB2/CDKN2B/CDKN2D/RBL2/YWHAZ/CDK4/CDK6/HDAC2/TGFB1/TGFB3/CREBBP	61
hsa04151	hsa04151	PI3K-Akt signaling pathway	111/1042	354/7914	5.66916e-20	9.01397e-18	4.68452e-18	BCL2/CCND1/CCNE1/CDK2/CDKN1A/CREB1/CSF1/CSF3R/EPO/FN1/GSK3B/IGF1/IGF2/IL3/IL4/IL6/INSR/IRS1/ITGA2/MYC/PCK1/PCK2/SPP1/BCL2L1/CSH2/FASLG/PRL/BDNF/ERBB2/FLT1/G6PC/IL2/INS/PPP2CA/VEGFA/BRCA1/CCND3/CCNE2/DDIT4/EGF/EGFR/FGFR1/KDR/MAPK1/MDM2/MYB/PIK3R5/PPP2R2D/RELA/THBS1/TP53/IFNAR2/IKBKG/PKN2/RPS6/YWHAH/ERBB3/CCND2/CDKN1B/ITGB1/LAMA2/LAMA4/ANGPT2/BCL2L11/EIF4EBP1/NOS3/JAK1/PIK3CA/RBL2/STK11/FOXO3/SGK1/…	111
hsa05222	hsa05222	Small cell lung cancer	48/1042	92/7914	2.32695e-19	2.46657e-17	1.28187e-17	BCL2/CCND1/CCNE1/CDK2/CDKN1A/E2F2/E2F3/FN1/GADD45A/ITGA2/MYC/PTGS2/RB1/BCL2L1/GADD45G/RARB/APAF1/CCNE2/FHIT/RELA/RXRG/SKP2/TP53/CKS2/E2F1/IKBKG/TRAF2/CDKN1B/CKS1B/ITGB1/LAMA2/LAMA4/CDKN2B/PIK3CA/LAMB3/COL4A2/RXRA/BAX/CASP9/CDK4/CDK6/COL4A1/ITGA6/LAMB2/PTEN/NFKBIA/AKT1/LAMA5	48
hsa04068	hsa04068	FoxO signaling pathway	58/1042	131/7914	1.11236e-18	8.84328e-17	4.59581e-17	CCNB1/CCND1/CDK2/CDKN1A/GADD45A/HOMER3/IGF1/IL10/IL6/INSR/IRS1/PCK1/PCK2/STAT3/FASLG/GADD45G/G6PC/INS/ATM/BNIP3/EGF/EGFR/MAPK1/MAPK8/MDM2/PLK1/PLK4/SKP2/TGFB2/CCNG2/CCND2/CDKN1B/BCL2L11/CCNB2/CDKN2B/CDKN2D/KLF2/RAG1/TNFSF10/BCL6/CAT/FBXO32/FOXO1/PIK3CA/RBL2/SIRT1/SOD2/STK11/FOXO3/SGK1/G6PC3/NRAS/PTEN/SLC2A4/TGFB1/TGFB3/AKT1/CREBBP	58
hsa04115	hsa04115	p53 signaling pathway	41/1042	72/7914	1.44357e-18	9.18113e-17	4.77139e-17	BCL2/CCNB1/CCND1/CCNE1/CDK2/CDKN1A/FAS/GADD45A/IGF1/BCL2L1/GADD45G/RRM2B/APAF1/ATM/BBC3/CCND3/CCNE2/CDK1/CDKN2A/MDM2/RRM2/SERPINE1/SIAH1/THBS1/TP53/TP73/CHEK1/CCNG2/RPRM/CCND2/CCNB2/COP1/BAX/CASP8/CASP9/CDK4/CDK6/PMAIP1/PTEN/TSC2/PPM1D	41
hsa03320	hsa03320	PPAR signaling pathway	41/1042	76/7914	2.08052e-17	1.10268e-15	5.73057e-16	APOA1/APOC3/EHHADH/PCK1/PCK2/PPARG/SCD/CPT1A/UCP1/ACSL1/RXRG/CYP7A1/SCP2/APOA2/CYP27A1/CYP8B1/FABP2/PPARA/SORBS1/RXRA/MMP1/ACADM/ACOX1/ACOX2/ANGPTL4/APOA5/CD36/CYP4A11/FABP1/FABP3/FADS2/HMGCS1/HMGCS2/LPL/ADIPOQ/CPT1B/DBI/FABP4/GK/NR1H3/PLIN2	41
hsa05215	hsa05215	Prostate cancer	47/1042	97/7914	2.68821e-17	1.22122e-15	6.3466e-16	BCL2/CCND1/CCNE1/CDK2/CDKN1A/CREB1/E2F2/E2F3/GSK3B/IGF1/RB1/ERBB2/INS/PLAT/AR/CCNE2/EGF/EGFR/FGFR1/MAPK1/MDM2/RELA/TP53/ZEB1/E2F1/IKBKG/KLK3/CDKN1B/FOXO1/PIK3CA/PLAU/TGFA/TCF7L2/CREB3L3/TMPRSS2/ERG/ATF4/CASP9/GSTP1/NRAS/PTEN/MMP9/NFKBIA/AKT1/PDGFB/CREBBP/PDGFA	47
hsa05166	hsa05166	Human T-cell leukemia virus 1 infection	75/1042	219/7914	4.23821e-16	1.68469e-14	8.75524e-15	CCND1/CCNE1/CDK2/CDKN1A/CREB1/E2F2/E2F3/ICAM1/IL6/ITGAL/ITGB2/MAD1L1/MYC/RB1/SPI1/TNFRSF1A/BCL2L1/FOS/TNF/CD4/EGR1/HLA-DOB/HLA-DQB1/HLA-DRA/IL2/JUN/ATM/CCNA2/CCND3/CCNE2/CDKN2A/CDKN2C/MAP3K14/MAPK1/MAPK8/RELA/TERT/TGFB2/TP53/BUB3/CALR/CHEK1/E2F1/IKBKG/MAD2L1/NFKB2/SLC25A4/CCND2/CCNB2/CDKN2B/JAK1/PIK3CA/FDPS/TBP/CREB3L3/SLC2A1/TCF3/CRTC1/ADCY9/ATF4/BAX/CDK4/ELK1/ETS2/FOSL1/HLA-F/NRAS/POLB/PTEN/TGF…	75
hsa04218	hsa04218	Cellular senescence	60/1042	160/7914	3.74362e-15	1.32275e-13	6.87425e-14	CCNB1/CCND1/CCNE1/CDK2/CDKN1A/CXCL8/E2F2/E2F3/GADD45A/IL1A/IL6/MYC/RB1/GADD45G/ATM/CCNA2/CCND3/CCNE2/CDC25A/CDK1/CDKN2A/FOXM1/MAP2K6/MAPK1/MDM2/MRAS/MYBL2/RELA/SERPINE1/TGFB2/TP53/CALM1/CHEK1/E2F1/LIN54/RBL1/SLC25A4/ZFP36L1/CCND2/CCNB2/CDKN2B/EIF4EBP1/FOXO1/PIK3CA/RBL2/SIRT1/FOXO3/CALML3/CDK4/CDK6/HLA-F/NRAS/PPID/PTEN/RBBP4/SQSTM1/TGFB1/TGFB3/TSC2/AKT1	60
hsa05219	hsa05219	Bladder cancer	26/1042	41/7914	8.46638e-14	2.69231e-12	1.39918e-12	CCND1/CDKN1A/CXCL8/E2F2/E2F3/MYC/RB1/ERBB2/VEGFA/CDKN2A/DAPK2/EGF/EGFR/MAPK1/MDM2/THBS1/TP53/E2F1/MMP2/DAPK1/CDH1/MMP1/CDK4/NRAS/MMP9/SRC	26
hsa05202	hsa05202	Transcriptional misregulation in cancer	63/1042	186/7914	1.87255e-13	5.41338e-12	2.81331e-12	CDKN1A/CXCL8/DEFA3/ELANE/GADD45A/IGF1/IL3/IL6/MYC/PER2/PPARG/SP1/SPI1/BCL2L1/GADD45G/FLT1/HPGD/MITF/NR4A3/PLAT/ATM/BMI1/CCNA2/CDKN2C/ETV4/MDM2/MEIS1/MYCN/RELA/RXRG/TP53/ZEB1/H3C2/KDM6A/REL/CEBPA/CCND2/CDKN1B/BCL6/DUSP6/FOXO1/PLAU/LYL1/WT1/ETV6/TMPRSS2/ERG/JUP/RXRA/TCF3/MLLT1/BAX/DDX5/HDAC2/ID2/MEN1/MET/MPO/RARA/MMP9/ASPSCR1/BAIAP3/PDGFA	63
hsa04066	hsa04066	HIF-1 signaling pathway	44/1042	109/7914	9.65914e-13	2.55967e-11	1.33025e-11	BCL2/CDKN1A/EDN1/EPO/GAPDH/IGF1/IL6/INSR/STAT3/TF/ERBB2/FLT1/HMOX1/IFNG/INS/VEGFA/EGF/EGFR/MAPK1/RELA/SERPINE1/PLCG1/RPS6/TFRC/VHL/CDKN1B/ANGPT2/EIF4EBP1/NOS3/PIK3CA/CYBB/ALDOB/MKNK2/SLC2A1/EIF4E/ENO1/HIF1A/LDHA/LDHB/PDHA1/TIMP1/PFKP/AKT1/CREBBP	44
hsa04933	hsa04933	AGE-RAGE signaling pathway in diabetic complications	41/1042	100/7914	3.17478e-12	7.76601e-11	4.03596e-11	AGT/BCL2/CCND1/CXCL8/EDN1/F3/FN1/ICAM1/IL1A/IL6/STAT3/IL1B/TNF/EGR1/JUN/VEGFA/MAPK1/MAPK8/RELA/SERPINE1/TGFB2/PLCG1/CDKN1B/MMP2/NOS3/FOXO1/PIK3CA/CYBB/VEGFD/COL4A2/DIAPH1/PRKCZ/COL1A1/BAX/CDK4/COL4A1/NRAS/TGFB1/TGFB3/COL3A1/AKT1	41
hsa05165	hsa05165	Human papillomavirus infection	89/1042	330/7914	6.28226e-12	1.42697e-10	7.4159e-11	CCND1/CCNE1/CDK2/CDKN1A/CREB1/FAS/FN1/GSK3B/ITGA2/PTGS2/RB1/SPP1/TNFRSF1A/FASLG/TNF/PPP2CA/PSEN1/VEGFA/ATM/AXIN2/CCNA2/CCND3/CCNE2/EGF/EGFR/IRF3/MAPK1/MDM2/PPP2R2D/RELA/TERT/THBS1/TP53/E2F1/GNAS/IFNAR2/IKBKG/RBL1/CCND2/CDKN1B/ITGB1/LAMA2/LAMA4/EIF4EBP1/FOXO1/JAK1/PIK3CA/RBL2/ITGB6/TBP/TCF7L2/CREB3L3/DLG2/NOTCH1/LAMB3/COL4A2/DVL1/LLGL2/PRKCZ/COL1A1/APC/ATP6V1G2/BAX/CASP8/CDK4/CDK6/COL4A1/HDAC2/HES…	89
hsa05212	hsa05212	Pancreatic cancer	34/1042	75/7914	7.83693e-12	1.66143e-10	8.63437e-11	CCND1/CDKN1A/E2F2/E2F3/GADD45A/RB1/STAT3/BCL2L1/GADD45G/ERBB2/VEGFA/CDKN2A/EGF/EGFR/MAPK1/MAPK8/RAD51/RALGDS/RELA/TGFB2/TP53/E2F1/IKBKG/BRCA2/JAK1/PIK3CA/TGFA/BAX/CASP9/CDK4/CDK6/TGFB1/TGFB3/AKT1	34
hsa05418	hsa05418	Fluid shear stress and atherosclerosis	49/1042	139/7914	1.86776e-11	3.71217e-10	1.9292e-10	BCL2/EDN1/ICAM1/IL1A/TNFRSF1A/FOS/IL1B/TNF/HMOX1/IFNG/JUN/PLAT/VEGFA/BMP4/CDH5/DUSP1/KDR/MAP2K6/MAP3K5/MAPK8/RELA/TP53/ACTG1/CALM1/CAV1/IKBKG/MAP3K7/MMP2/PECAM1/KLF2/NOS3/PIK3CA/CALML3/NFE2L2/PRKCZ/SDC1/ASS1/GSTP1/MGST1/SQSTM1/TXN/MMP9/GSTA2/ACTB/AKT1/PDGFB/PIAS4/SRC/PDGFA	49
hsa05203	hsa05203	Viral carcinogenesis	61/1042	201/7914	9.03102e-11	1.68933e-09	8.77938e-10	CCND1/CCNE1/CDK2/CDKN1A/CREB1/MAD1L1/RB1/STAT3/JUN/CCNA2/CCND3/CCNE2/CDK1/CDKN2A/H2BC11/H4C8/IRF3/MAPK1/MDM2/RELA/SKP2/TP53/CHEK1/H2BC21/IKBKG/NFKB2/RBL1/REL/TRAF2/YWHAH/CCND2/CDKN1B/CDKN2B/JAK1/PIK3CA/RBL2/GSN/C3/TBP/CREB3L3/SND1/ACTN1/YWHAZ/ATF4/BAX/CASP8/CDK4/CDK6/EGR3/GTF2H2/H4C14/HDAC2/HDAC3/HLA-F/NRAS/PKM/PMAIP1/POLB/NFKBIA/SRC/CREBBP	61
hsa05223	hsa05223	Non-small cell lung cancer	30/1042	66/7914	1.24316e-10	2.19626e-09	1.14138e-09	CCND1/CDKN1A/E2F2/E2F3/GADD45A/RB1/STAT3/GADD45G/ERBB2/RARB/CDKN2A/EGF/EGFR/FHIT/MAPK1/RXRG/TP53/E2F1/PLCG1/PIK3CA/FOXO3/ALK/TGFA/RXRA/BAX/CASP9/CDK4/CDK6/NRAS/AKT1	30
hsa05160	hsa05160	Hepatitis C	51/1042	155/7914	1.31996e-10	2.20919e-09	1.14811e-09	CCND1/CDK2/CDKN1A/E2F2/E2F3/FAS/GSK3B/LDLR/MYC/RB1/SOCS3/STAT3/TNFRSF1A/FASLG/TNF/IFNG/PPP2CA/APAF1/CLDN23/CLDN5/EGF/EGFR/IRF3/MAPK1/PPP2R2D/RELA/TP53/E2F1/IFNAR2/IKBKG/TRAF2/YWHAH/JAK1/PIK3CA/CLDN4/PPARA/RXRA/YWHAZ/BAX/CASP8/CASP9/CDK4/CDK6/CFLAR/NRAS/SCARB1/EIF3E/NFKBIA/NR1H3/AKT1/PPP2R1A	51
hsa05161	hsa05161	Hepatitis B	52/1042	162/7914	2.41567e-10	3.84092e-09	1.99611e-09	BCL2/CCNE1/CDK2/CDKN1A/CREB1/CXCL8/E2F2/E2F3/FAS/IL6/MYC/PCNA/RB1/SLC10A1/STAT3/FASLG/FOS/TNF/JUN/APAF1/BIRC5/CCNA2/CCNE2/IRF3/MAP2K6/MAPK1/MAPK8/RELA/TGFB2/TP53/E2F1/IKBKG/MAP3K7/JAK1/PIK3CA/CREB3L3/YWHAZ/STAT6/ATF4/BAX/CASP8/CASP9/EGR3/ELK1/NRAS/TGFB1/TGFB3/MMP9/NFKBIA/AKT1/SRC/CREBBP	52
hsa04210	hsa04210	Apoptosis	46/1042	136/7914	3.84028e-10	5.81528e-09	3.02217e-09	BCL2/FAS/GADD45A/IL3/TNFRSF1A/BCL2L1/FASLG/FOS/GADD45G/TNF/JUN/APAF1/ATM/BBC3/BIRC5/CASP7/CTSV/MAP3K14/MAP3K5/MAPK1/MAPK8/RELA/TP53/ACTG1/IKBKG/TRAF2/BCL2L11/TNFSF10/PIK3CA/CTSH/ATF4/BAX/CASP8/CASP9/CFLAR/CTSF/DFFA/LMNA/NRAS/PARP1/PMAIP1/NFKBIA/TUBA1B/ACTB/AKT1/DAB2IP	46
hsa04920	hsa04920	Adipocytokine signaling pathway	30/1042	69/7914	4.79134e-10	6.92566e-09	3.59923e-09	ACACB/IRS1/LEP/PCK1/PCK2/SOCS3/STAT3/TNFRSF1A/TNF/CPT1A/G6PC/NPY/ACSL1/MAPK8/RELA/RXRG/IKBKG/TRAF2/AGRP/STK11/G6PC3/PPARA/RXRA/SLC2A1/SLC2A4/CD36/NFKBIA/ADIPOQ/CPT1B/AKT1	30
hsa04152	hsa04152	AMPK signaling pathway	42/1042	120/7914	6.78544e-10	9.38161e-09	4.87558e-09	ACACA/ACACB/CCND1/CFTR/CREB1/FASN/HNF4A/IGF1/INSR/IRS1/LEP/PCK1/PCK2/PPARG/SCD/SREBF1/ADRA1A/CPT1A/G6PC/INS/PPP2CA/CCNA2/PPP2R2D/ULK1/MAP3K7/EIF4EBP1/FOXO1/PIK3CA/SIRT1/STK11/FOXO3/G6PC3/CREB3L3/SLC2A4/TSC2/CD36/ADIPOQ/CPT1B/LIPE/PFKP/AKT1/PPP2R1A	42
hsa05210	hsa05210	Colorectal cancer	34/1042	86/7914	7.3838e-10	9.78354e-09	5.08446e-09	BCL2/CCND1/CDKN1A/GADD45A/GSK3B/MYC/FOS/GADD45G/JUN/AXIN2/BBC3/BIRC5/DCC/EGF/EGFR/MAPK1/MAPK8/RALGDS/TGFB2/TP53/MLH1/MSH2/BCL2L11/PIK3CA/TGFA/TCF7L2/APC/BAX/CASP9/NRAS/PMAIP1/TGFB1/TGFB3/AKT1	34
hsa04010	hsa04010	MAPK signaling pathway	76/1042	295/7914	2.34583e-09	2.98389e-08	1.55072e-08	CSF1/FAS/GADD45A/IGF1/IGF2/IL1A/INSR/MYC/TNFRSF1A/FASLG/FOS/GADD45G/IL1B/TNF/BDNF/ERBB2/FLT1/INS/JUN/NF1/VEGFA/DUSP1/DUSP4/EGF/EGFR/FGFR1/KDR/MAP2K6/MAP3K14/MAP3K5/MAPK1/MAPK8/MRAS/RASGRP1/RELA/TGFB2/TP53/IKBKG/MAP3K7/NFKB2/STMN1/TRAF2/ERBB3/HSPA1A/CDC25B/ANGPT2/RPS6KA3/DUSP5/DUSP6/HSPB1/MAP4K4/MECOM/TGFA/VEGFD/DUSP9/FLNB/EPHA2/MKNK2/CACNA1A/MAPKAPK3/ATF4/ELK1/FGF9/FGFR4/HSPA8/MET/NRAS/PLA2G4A/TG…	76
hsa01524	hsa01524	Platinum drug resistance	30/1042	73/7914	2.48911e-09	3.04438e-08	1.58215e-08	BCL2/CDKN1A/FAS/TOP2A/BCL2L1/FASLG/ERBB2/APAF1/ATM/BBC3/BIRC5/BRCA1/CDKN2A/ERCC1/MAP3K5/MAPK1/MDM2/TP53/MLH1/MSH2/PIK3CA/ABCC2/BAX/CASP8/CASP9/GSTP1/MGST1/PMAIP1/GSTA2/AKT1	30
hsa01521	hsa01521	EGFR tyrosine kinase inhibitor resistance	31/1042	79/7914	5.16613e-09	6.08455e-08	3.16211e-08	BCL2/GSK3B/IGF1/IL6/STAT3/BCL2L1/ERBB2/NF1/VEGFA/EGF/EGFR/KDR/MAPK1/PLCG1/RPS6/ERBB3/BCL2L11/EIF4EBP1/JAK1/PIK3CA/FOXO3/TGFA/BAX/EIF4E/MET/NRAS/PTEN/AKT1/PDGFB/SRC/PDGFA	31
hsa05169	hsa05169	Epstein-Barr virus infection	57/1042	201/7914	6.329e-09	7.18794e-08	3.73554e-08	BCL2/CCND1/CCNE1/CDK2/CDKN1A/E2F2/E2F3/FAS/GADD45A/ICAM1/IL6/ITGAL/MYC/RB1/STAT3/TNFAIP3/GADD45G/TNF/HLA-DOB/HLA-DQB1/HLA-DRA/JUN/APAF1/CCNA2/CCND3/CCNE2/IRF3/MAP2K6/MAP3K14/MAPK8/MDM2/RELA/SKP2/TP53/CALR/E2F1/IFNAR2/IKBKG/MAP3K7/NFKB2/TRAF2/CCND2/CDKN1B/BCL2L11/JAK1/PIK3CA/NCOR2/BAX/CASP8/CASP9/CDK4/CDK6/HDAC2/HES1/HLA-F/NFKBIA/AKT1	57
hsa05162	hsa05162	Measles	44/1042	138/7914	7.47551e-09	8.19301e-08	4.25787e-08	BCL2/CCND1/CCNE1/CDK2/FAS/GSK3B/IL12B/IL1A/IL6/STAT3/TNFAIP3/BCL2L1/FASLG/FOS/IL1B/IL2/JUN/APAF1/BBC3/CCND3/CCNE2/IRF3/MAPK8/RELA/TP53/TP73/IFNAR2/IKBKG/MAP3K7/HSPA1A/CCND2/CDKN1B/CBLB/JAK1/PIK3CA/BAX/CASP8/CASP9/CDK4/CDK6/HSPA8/MSN/NFKBIA/AKT1	44
hsa05220	hsa05220	Chronic myeloid leukemia	30/1042	76/7914	7.75164e-09	8.19301e-08	4.25787e-08	CCND1/CDKN1A/E2F2/E2F3/GADD45A/MYC/RB1/BCL2L1/GADD45G/CDKN2A/MAPK1/MDM2/RELA/TGFB2/TP53/E2F1/IKBKG/CDKN1B/PIK3CA/MECOM/BAX/CDK4/CDK6/HDAC2/NRAS/TGFB1/TGFB3/NFKBIA/AKT1/BCR	30
hsa05218	hsa05218	Melanoma	29/1042	72/7914	7.9869e-09	8.19301e-08	4.25787e-08	CCND1/CDKN1A/E2F2/E2F3/GADD45A/IGF1/RB1/GADD45G/MITF/CDKN2A/EGF/EGFR/FGFR1/MAPK1/MDM2/TP53/E2F1/PIK3CA/CDH1/BAX/CDK4/CDK6/FGF9/MET/NRAS/PTEN/AKT1/PDGFB/PDGFA	29
hsa01522	hsa01522	Endocrine resistance	35/1042	98/7914	9.92887e-09	9.86681e-08	5.12774e-08	BCL2/CCND1/CDKN1A/E2F2/E2F3/IGF1/RB1/SP1/FOS/ERBB2/JUN/CDKN2A/CDKN2C/EGFR/MAPK1/MAPK8/MDM2/NCOA3/TP53/E2F1/GNAS/ESR1/CDKN1B/MMP2/PIK3CA/CYP2D6/NOTCH1/ADCY9/BAX/CDK4/NOTCH4/NRAS/MMP9/AKT1/SRC	35
hsa05205	hsa05205	Proteoglycans in cancer	57/1042	204/7914	1.14248e-08	1.08069e-07	5.61628e-08	CCND1/CDKN1A/FAS/FN1/IGF1/IGF2/IL12B/ITGA2/MYC/SLC9A1/STAT3/FASLG/TNF/ERBB2/VEGFA/EGFR/FGFR1/KDR/MAPK1/MDM2/MRAS/PLAUR/TGFB2/THBS1/TP53/ACTG1/CAV1/DROSHA/PLCG1/RPS6/ERBB3/ESR1/ITGB1/MMP2/TIMP3/PIK3CA/PLAU/ANK3/FLNB/PTCH1/SDC1/COL1A1/CD63/DDX5/EIF4B/ELK1/HIF1A/MET/MSN/NRAS/TFAP4/TGFB1/WNT10B/MMP9/ACTB/AKT1/SRC	57
hsa04668	hsa04668	TNF signaling pathway	38/1042	112/7914	1.18943e-08	1.08069e-07	5.61628e-08	CREB1/CSF1/EDN1/FAS/ICAM1/IL6/PTGS2/SOCS3/TNFAIP3/TNFRSF1A/FOS/IL1B/TNF/CCL5/JUN/CASP7/MAP2K6/MAP3K14/MAP3K5/MAPK1/MAPK8/RELA/IKBKG/MAP3K7/TRAF2/PIK3CA/VEGFD/CREB3L3/ATF4/BCL3/CASP8/CFLAR/CXCL2/JUNB/MMP9/NFKBIA/AKT1/DAB2IP	38
hsa05145	hsa05145	Toxoplasmosis	38/1042	112/7914	1.18943e-08	1.08069e-07	5.61628e-08	BCL2/IL10/IL12B/LDLR/STAT3/TNFRSF1A/BCL2L1/TNF/CIITA/HLA-DOB/HLA-DQB1/HLA-DRA/IFNG/MAP2K6/MAPK1/MAPK8/PIK3R5/RELA/TGFB2/IKBKG/MAP3K7/HSPA1A/ITGB1/LAMA2/LAMA4/JAK1/LAMB3/CASP8/CASP9/HSPA8/ITGA6/LAMB2/PPIF/TGFB1/TGFB3/NFKBIA/AKT1/LAMA5	38
hsa04931	hsa04931	Insulin resistance	37/1042	108/7914	1.37683e-08	1.19529e-07	6.21185e-08	ACACB/AGT/CREB1/GSK3B/IL6/INSR/IRS1/PCK1/PCK2/SOCS3/SREBF1/STAT3/TNFRSF1A/TNF/CPT1A/G6PC/INS/SLC2A2/MAPK8/RELA/NOS3/RPS6KA3/FOXO1/PIK3CA/G6PC3/PPARA/CREB3L3/PRKCZ/SLC2A1/PTPA/PTEN/SLC2A4/CD36/NFKBIA/CPT1B/NR1H3/AKT1	37
hsa04979	hsa04979	Cholesterol metabolism	23/1042	50/7914	1.39074e-08	1.19529e-07	6.21185e-08	APOA1/APOB/APOC3/CETP/LDLR/LIPC/STAR/ABCA1/CYP7A1/NCEH1/APOH/ABCG5/ABCG8/APOA2/APOA4/CYP27A1/PCSK9/SOAT2/SCARB1/ANGPTL4/CD36/LPL/VAPB	23
hsa05167	hsa05167	Kaposi sarcoma-associated herpesvirus infection	53/1042	186/7914	1.81585e-08	1.51958e-07	7.89718e-08	CCND1/CDKN1A/CREB1/CXCL8/E2F2/E2F3/FAS/GSK3B/ICAM1/IL6/MYC/PTGS2/RB1/STAT3/TNFRSF1A/FOS/JUN/VEGFA/CD200R1/IRF3/MAP2K6/MAPK1/MAPK8/PIK3R5/RELA/TP53/CALM1/E2F1/IFNAR2/IKBKG/PLCG1/TRAF2/ANGPT2/JAK1/PIK3CA/CALML3/C3/BAX/CASP8/CASP9/CDK4/CDK6/CXCL2/HIF1A/HLA-F/NRAS/PIK3C3/NFKBIA/ZFP36/AKT1/PDGFB/SRC/CREBBP	53
hsa05226	hsa05226	Gastric cancer	45/1042	149/7914	3.25537e-08	2.65438e-07	1.37947e-07	ABCB1/BCL2/CCND1/CCNE1/CDK2/CDKN1A/E2F2/E2F3/GADD45A/GSK3B/MYC/RB1/GADD45G/ERBB2/RARB/AXIN2/CCNE2/EGF/EGFR/MAPK1/RXRG/TERT/TGFB2/TP53/E2F1/MLH1/CDKN1B/CDX2/CDKN2B/PIK3CA/CDH1/CDH17/TCF7L2/JUP/DVL1/RXRA/APC/BAX/FGF9/MET/NRAS/TGFB1/TGFB3/WNT10B/AKT1	45
hsa05213	hsa05213	Endometrial cancer	24/1042	58/7914	8.45165e-08	6.71906e-07	3.49187e-07	CCND1/CDKN1A/GADD45A/GSK3B/MYC/GADD45G/ERBB2/AXIN2/EGF/EGFR/MAPK1/TP53/MLH1/PIK3CA/FOXO3/CDH1/TCF7L2/APC/BAX/CASP9/ELK1/NRAS/PTEN/AKT1	24
hsa05214	hsa05214	Glioma	28/1042	75/7914	1.00927e-07	7.82801e-07	4.06818e-07	CCND1/CDKN1A/E2F2/E2F3/GADD45A/IGF1/RB1/GADD45G/CDKN2A/EGF/EGFR/MAPK1/MDM2/TP53/CALM1/E2F1/PLCG1/PIK3CA/CALML3/TGFA/BAX/CDK4/CDK6/NRAS/PTEN/AKT1/PDGFB/PDGFA	28
hsa05142	hsa05142	Chagas disease (American trypanosomiasis)	34/1042	102/7914	1.14466e-07	8.66669e-07	4.50404e-07	ACE/CXCL8/FAS/IL10/IL12B/IL6/TNFRSF1A/FASLG/FOS/IL1B/TNF/CCL5/IFNG/IL2/JUN/PPP2CA/MAPK1/MAPK8/PPP2R2D/RELA/SERPINE1/TGFB2/CALR/GNAS/IKBKG/PIK3CA/C3/CASP8/CFLAR/TGFB1/TGFB3/NFKBIA/AKT1/PPP2R1A	34
hsa05163	hsa05163	Human cytomegalovirus infection	58/1042	225/7914	1.91101e-07	1.41325e-06	7.34462e-07	CCND1/CDKN1A/CREB1/CXCL8/CXCR2/E2F2/E2F3/FAS/GSK3B/IL6/MYC/PTGS2/RB1/SP1/STAT3/TNFRSF1A/FASLG/IL1B/TNF/CCL5/CXCR4/VEGFA/CDKN2A/EGFR/IRF3/MAP2K6/MAPK1/MDM2/RELA/TP53/CALM1/CALR/E2F1/GNAS/IKBKG/TRAF2/EIF4EBP1/JAK1/PIK3CA/CALML3/CREB3L3/AKAP13/BCAR1/ADCY9/ATF4/BAX/CASP8/CASP9/CDK4/CDK6/ELK1/HLA-F/NRAS/PTGER2/TSC2/NFKBIA/AKT1/SRC	58
hsa05225	hsa05225	Hepatocellular carcinoma	47/1042	168/7914	2.14684e-07	1.55158e-06	8.06347e-07	CCND1/CDKN1A/E2F2/E2F3/GADD45A/GSK3B/IGF2/MYC/RB1/BCL2L1/GADD45G/HMOX1/AXIN2/CDKN2A/EGFR/MAPK1/TERT/TGFB2/TP53/ACTG1/E2F1/PLCG1/SMARCA4/PIK3CA/TGFA/TCF7L2/DVL1/NFE2L2/ARID1A/APC/BAX/BRD7/CDK4/CDK6/ELK1/GSTP1/MET/MGST1/NRAS/PTEN/TGFB1/TGFB3/WNT10B/TXNRD1/GSTA2/ACTB/AKT1	47
hsa05224	hsa05224	Breast cancer	42/1042	147/7914	5.10251e-07	3.60577e-06	1.8739e-06	CCND1/CDKN1A/E2F2/E2F3/GADD45A/GSK3B/IGF1/MYC/RB1/SP1/FOS/GADD45G/ERBB2/JUN/AXIN2/BRCA1/EGF/EGFR/FGFR1/MAPK1/NCOA3/TNFSF11/TP53/E2F1/NFKB2/ESR1/BRCA2/PIK3CA/TCF7L2/NOTCH1/DVL1/APC/BAX/CDK4/CDK6/FGF9/HES1/NOTCH4/NRAS/PTEN/WNT10B/AKT1	42
hsa04510	hsa04510	Focal adhesion	52/1042	199/7914	5.24171e-07	3.62362e-06	1.88318e-06	BCL2/CCND1/FN1/GSK3B/IGF1/ITGA2/SPP1/ERBB2/FLT1/JUN/VEGFA/CCND3/EGF/EGFR/KDR/MAPK1/MAPK8/THBS1/ACTG1/CAV1/CCND2/ITGB1/LAMA2/LAMA4/PIK3CA/ITGB6/VEGFD/FLNB/MYLK/LAMB3/ACTN1/COL4A2/DIAPH1/BCAR1/COL1A1/COL4A1/ELK1/ITGA6/LAMB2/MET/PTEN/THBS4/COL6A1/COL6A3/ITGA11/TNC/ACTB/AKT1/LAMA5/PDGFB/SRC/PDGFA	52
hsa03030	hsa03030	DNA replication	17/1042	36/7914	6.9246e-07	4.68515e-06	2.43485e-06	PCNA/POLD2/MCM5/MCM6/MCM7/POLA1/POLA2/POLD1/POLE2/PRIM2/RFC2/FEN1/MCM3/RFC3/RFC4/RPA3/POLE3	17
hsa04919	hsa04919	Thyroid hormone signaling pathway	36/1042	119/7914	7.39326e-07	4.89804e-06	2.54549e-06	CCND1/GSK3B/MYC/SLC9A1/DIO2/BMP4/MAPK1/MDM2/NCOA3/RXRG/TP53/ACTG1/PLCG1/ESR1/FOXO1/PIK3CA/THRB/NOTCH1/RXRA/SLC2A1/MED16/ATP1A2/CASP9/HDAC2/HDAC3/HIF1A/NOTCH4/NRAS/TSC2/ATP2A2/PFKP/ACTB/AKT1/SRC/THRA/CREBBP	36
hsa00140	hsa00140	Steroid hormone biosynthesis	23/1042	60/7914	8.09463e-07	5.25325e-06	2.73009e-06	COMT/CYP3A4/CYP3A7/CYP19A1/CYP11A1/CYP11B1/CYP11B2/CYP17A1/CYP7A1/UGT2B15/UGT2B17/SULT2B1/AKR1C4/UGT1A1/UGT1A10/UGT1A6/UGT1A8/UGT1A9/UGT2B7/HSD17B2/HSD11B2/SRD5A1/CYP1A1	23
hsa05321	hsa05321	Inflammatory bowel disease (IBD)	24/1042	65/7914	1.04313e-06	6.63432e-06	3.44783e-06	IL10/IL12B/IL1A/IL4/IL5/IL6/STAT3/IL1B/TNF/HLA-DOB/HLA-DQB1/HLA-DRA/IFNG/IL2/JUN/GATA3/IL12RB1/RELA/TGFB2/STAT6/IL13/TGFB1/TGFB3/FOXP3	24
hsa04917	hsa04917	Prolactin signaling pathway	25/1042	70/7914	1.2836e-06	8.0036e-06	4.15944e-06	CCND1/CSN2/GSK3B/SOCS3/STAT3/FOS/PRL/CGA/CYP17A1/INS/TH/SLC2A2/MAPK1/MAPK8/RELA/SOCS2/TNFSF11/ESR1/CCND2/GALT/PIK3CA/FOXO3/NRAS/AKT1/SRC	25
hsa05144	hsa05144	Malaria	20/1042	49/7914	1.3189e-06	8.06557e-06	4.19164e-06	CXCL8/ICAM1/IL10/IL6/ITGAL/ITGB2/IL1B/TNF/IFNG/HBA2/TGFB2/THBS1/PECAM1/ACKR1/SDC1/MET/TGFB1/TGFB3/THBS4/CD36	20
hsa05140	hsa05140	Leishmaniasis	26/1042	76/7914	2.02733e-06	1.2164e-05	6.32157e-06	IL10/IL12B/IL1A/IL4/ITGB2/PTGS2/FOS/IL1B/TNF/HLA-DOB/HLA-DQB1/HLA-DRA/IFNG/JUN/MAPK1/RELA/TGFB2/MAP3K7/ITGB1/JAK1/CYBB/C3/ELK1/TGFB1/TGFB3/NFKBIA	26
hsa04934	hsa04934	Cushing syndrome	42/1042	155/7914	2.37403e-06	1.39804e-05	7.26555e-06	AGT/CCND1/CCNE1/CDK2/CDKN1A/CREB1/E2F2/E2F3/GSK3B/LDLR/NR5A1/RB1/SP1/STAR/CYP11A1/CYP11B1/CYP17A1/AXIN2/CCNE2/CDKN2A/CDKN2C/EGFR/FH/MAPK1/E2F1/GNAS/RBBP5/CDKN1B/CDKN2B/NCEH1/TCF7L2/CREB3L3/DVL1/ADCY9/APC/ATF4/CDK4/CDK6/MEN1/SCARB1/WNT10B/AHR	42
hsa05134	hsa05134	Legionellosis	21/1042	56/7914	3.68271e-06	2.12928e-05	1.10657e-05	CXCL8/IL12B/IL6/ITGB2/IL1B/TNF/APAF1/BNIP3/CASP7/HSPD1/RELA/VCP/NFKB2/HSPA1A/C3/ARF1/CASP8/CASP9/CXCL2/HSPA8/NFKBIA	21
hsa04657	hsa04657	IL-17 signaling pathway	29/1042	93/7914	4.49476e-06	2.55238e-05	1.32646e-05	CXCL8/GSK3B/IL4/IL5/IL6/PTGS2/S100A9/TNFAIP3/FOS/IL1B/TNF/IFNG/JUN/MUC5AC/MAPK1/MAPK8/RELA/IKBKG/MAP3K7/TRAF2/USP25/MMP1/CASP8/CXCL2/FOSL1/IL13/SRSF1/MMP9/NFKBIA	29
hsa04380	hsa04380	Osteoclast differentiation	36/1042	128/7914	4.93092e-06	2.75093e-05	1.42965e-05	CREB1/CSF1/IL1A/PPARG/SOCS3/SPI1/TNFRSF1A/FOS/IL1B/TNF/IFNG/JUN/MITF/MAP2K6/MAP3K14/MAPK1/MAPK8/RELA/TGFB2/TNFSF11/IFNAR2/IKBKG/MAP3K7/NFKB2/SIRPA/TRAF2/JAK1/PIK3CA/ACP5/FOSL1/JUNB/SQSTM1/TGFB1/NFKBIA/TNFRSF11B/AKT1	36
hsa05216	hsa05216	Thyroid cancer	16/1042	37/7914	6.21614e-06	3.40816e-05	1.7712e-05	CCND1/CDKN1A/GADD45A/MYC/PPARG/GADD45G/MAPK1/RXRG/TP53/RET/CDH1/TCF7L2/NCOA4/RXRA/BAX/NRAS	16
hsa04630	hsa04630	Jak-STAT signaling pathway	42/1042	162/7914	8.04063e-06	4.33376e-05	2.25224e-05	BCL2/CCND1/CDKN1A/CSF3R/EPO/IL10/IL12B/IL3/IL4/IL5/IL6/LEP/MYC/SOCS3/STAT3/BCL2L1/CSH2/IL24/PRL/IFNG/IL2/IL5RA/CCND3/EGF/EGFR/IL12RB1/SOCS2/STAM/IFNAR2/CCND2/JAK1/PIK3CA/GH1/GHR/STAT6/IL11RA/IL13/AKT1/PDGFB/PIAS4/CREBBP/PDGFA	42
hsa05152	hsa05152	Tuberculosis	45/1042	179/7914	9.21114e-06	4.88191e-05	2.5371e-05	BCL2/CREB1/IL10/IL12B/IL1A/IL6/ITGAX/ITGB2/LBP/NFYA/NFYC/TNFRSF1A/IL1B/TNF/CIITA/HLA-DOB/HLA-DQB1/HLA-DRA/IFNG/APAF1/HSPD1/MAPK1/MAPK8/RELA/TGFB2/CALM1/CYP27B1/RIPK2/JAK1/CALML3/C3/SPHK1/BAX/CASP8/CASP9/HSPA9/LAMP1/PIK3C3/TCIRG1/TGFB1/TGFB3/VDR/AKT1/SRC/CREBBP	45
hsa01523	hsa01523	Antifolate resistance	14/1042	31/7914	1.29291e-05	6.74011e-05	3.5028e-05	ABCC1/IL6/IL1B/SLC19A1/TNF/DHFR/RELA/TYMS/IKBKG/ABCC2/FPGS/MTHFR/SHMT1/ABCG2	14
hsa05323	hsa05323	Rheumatoid arthritis	28/1042	93/7914	1.3774e-05	7.06473e-05	3.67151e-05	CSF1/CXCL8/ICAM1/IL1A/IL6/ITGAL/ITGB2/FOS/IL1B/TNF/CCL5/FLT1/HLA-DOB/HLA-DQB1/HLA-DRA/IFNG/JUN/VEGFA/TGFB2/TNFSF11/MMP1/ACP5/ATP6V1G2/CXCL2/LTB/TCIRG1/TGFB1/TGFB3	28
hsa04015	hsa04015	Rap1 signaling pathway	50/1042	210/7914	1.51501e-05	7.64717e-05	3.9742e-05	APBB1IP/CSF1/ID1/IGF1/INSR/ITGAL/ITGB2/FLT1/INS/VEGFA/EGF/EGFR/FGFR1/KDR/MAP2K6/MAPK1/MRAS/RALGDS/THBS1/ACTG1/CALM1/GNAS/PLCG1/ITGB1/ANGPT2/CNR1/PIK3CA/CALML3/CDH1/EVL/SIPA1L3/VEGFD/DOCK4/EPHA2/PRKCZ/BCAR1/ADCY9/FGF9/FGFR4/MET/NRAS/RAPGEF4/RAPGEF5/RAPGEF6/ACTB/AKT1/EFNA2/PDGFB/SRC/PDGFA	50
hsa05164	hsa05164	Influenza A	42/1042	170/7914	2.85326e-05	0.000141771	7.36779e-05	CXCL8/FAS/ICAM1/IL12B/IL1A/IL6/SOCS3/TNFRSF1A/FASLG/IL1B/TNF/CCL5/CIITA/HLA-DOB/HLA-DQB1/HLA-DRA/IFNG/APAF1/CCND3/IRF3/MAPK1/RELA/ACTG1/IFNAR2/IKBKG/NXT1/SLC25A4/TNFSF10/JAK1/PIK3CA/FDPS/TMPRSS2/RAB11A/BAX/CASP8/CASP9/CDK4/CDK6/NFKBIA/ACTB/AKT1/CREBBP	42
hsa04659	hsa04659	Th17 cell differentiation	30/1042	107/7914	3.19648e-05	0.000154453	8.02685e-05	IL4/IL6/STAT3/FOS/IL1B/CD4/HLA-DOB/HLA-DQB1/HLA-DRA/IFNG/IL2/JUN/GATA3/IL12RB1/IRF4/MAPK1/MAPK8/RELA/RXRG/IKBKG/PLCG1/JAK1/RXRA/STAT6/HIF1A/RARA/TGFB1/NFKBIA/AHR/FOXP3	30
hsa04932	hsa04932	Non-alcoholic fatty liver disease (NAFLD)	38/1042	149/7914	3.20563e-05	0.000154453	8.02685e-05	CXCL8/FAS/GSK3A/GSK3B/IL1A/IL6/INSR/IRS1/LEP/SOCS3/SREBF1/TNFRSF1A/FASLG/IL1B/TNF/XBP1/INS/JUN/CASP7/MAP3K5/MAPK8/NDUFAB1/RELA/TRAF2/CEBPA/BCL2L11/PIK3CA/PKLR/PPARA/RXRA/ATF4/BAX/CASP8/COX7A2L/TGFB1/ADIPOQ/NR1H3/AKT1	38
hsa04930	hsa04930	Type II diabetes mellitus	17/1042	46/7914	3.86019e-05	0.000183215	9.52159e-05	INSR/IRS1/SOCS3/TNF/INS/SLC2A2/MAPK1/MAPK8/SOCS2/PDX1/PIK3CA/PKLR/PRKCZ/CACNA1A/PKM/SLC2A4/ADIPOQ	17
hsa04950	hsa04950	Maturity onset diabetes of the young	12/1042	26/7914	4.16087e-05	0.000194582	0.000101123	FOXA2/HNF4A/INS/SLC2A2/PDX1/ONECUT1/HNF1A/PKLR/HNF1B/HES1/MNX1/HNF4G	12
hsa04211	hsa04211	Longevity regulating pathway	26/1042	89/7914	4.94051e-05	0.000227693	0.000118331	CREB1/IGF1/INSR/IRS1/PPARG/INS/RELA/TP53/ULK1/EIF4EBP1/CAT/FOXO1/PIK3CA/SIRT1/SOD2/STK11/FOXO3/CREB3L3/ADCY9/ATF4/BAX/EIF4E/NRAS/TSC2/ADIPOQ/AKT1	26
hsa00620	hsa00620	Pyruvate metabolism	15/1042	39/7914	6.42109e-05	0.000291701	0.000151596	ACACA/ACACB/PCK1/PCK2/FH/ACAT2/PKLR/ALDH2/ALDH3A2/ACYP2/ALDH9A1/LDHA/LDHB/PDHA1/PKM	15
hsa05206	hsa05206	MicroRNAs in cancer	65/1042	310/7914	6.68412e-05	0.000299373	0.000155583	ABCB1/ABCC1/BCL2/CCND1/CCNE1/CDKN1A/E2F2/E2F3/GLS2/IRS1/MYC/PTGS2/STAT3/ERBB2/HMOX1/SPRY2/VEGFA/ZEB2/ATM/BMI1/BRCA1/CCNE2/CDC25A/CDKN2A/DDIT4/DNMT1/EGFR/KIF23/MAPK1/MDM2/TGFB2/THBS1/TP53/ZEB1/CDC25C/E2F1/PLCG1/STMN1/ERBB3/CCND2/CDC25B/CDKN1B/BCL2L11/TIMP3/PIK3CA/PLAU/SIRT1/ST14/NOTCH1/FOXP1/APC/CDK6/HDAC2/MET/NOTCH4/NRAS/PTEN/MMP9/TNC/DNMT3A/EFNA2/IGF2BP1/PDGFB/CREBBP/PDGFA	65
hsa04390	hsa04390	Hippo signaling pathway	38/1042	154/7914	6.97747e-05	0.000308172	0.000160155	AFP/CCND1/GSK3B/ID1/ITGB2/MYC/PPP2CA/AXIN2/BBC3/BIRC5/BMP4/CCND3/PPP2R2D/SERPINE1/TGFB2/TP53BP2/TP73/ACTG1/YWHAH/CCND2/CDH1/WWC1/TCF7L2/DLG2/DVL1/LLGL2/PRKCZ/YWHAZ/APC/ID2/TGFB1/TGFB3/WNT10B/SOX2/GLI2/SMAD7/ACTB/PPP2R1A	38
hsa00980	hsa00980	Metabolism of xenobiotics by cytochrome P450	23/1042	76/7914	7.27739e-05	0.000317015	0.000164751	ADH1B/CYP3A4/ADH6/AKR7A2/UGT2B15/UGT2B17/ADH1A/UGT1A1/UGT1A10/UGT1A6/UGT1A8/UGT1A9/UGT2B7/CYP2B6/CYP2C9/CYP2D6/EPHX1/SULT2A1/ALDH3B1/GSTP1/MGST1/CYP1A1/GSTA2	23
hsa05221	hsa05221	Acute myeloid leukemia	21/1042	67/7914	8.45603e-05	0.000363381	0.000188847	CCND1/IL3/MYC/PER2/SPI1/STAT3/CCNA2/MAPK1/RELA/IKBKG/PIM2/CEBPA/EIF4EBP1/DUSP6/PIK3CA/TCF7L2/JUP/MPO/NRAS/RARA/AKT1	21
hsa04215	hsa04215	Apoptosis - multiple species	13/1042	32/7914	0.000102027	0.000432593	0.000224817	BCL2/TNFRSF1A/BCL2L1/APAF1/BBC3/BIRC5/CASP7/MAPK8/BCL2L11/BAX/CASP8/CASP9/PMAIP1	13
hsa00010	hsa00010	Glycolysis / Gluconeogenesis	21/1042	68/7914	0.000107424	0.000449484	0.000233595	ADH1B/GAPDH/PCK1/PCK2/G6PC/ADH6/ADH1A/ALDOB/G6PC3/PKLR/ALDH2/ALDH3B1/ALDH3A2/AKR1A1/ALDH9A1/ENO1/LDHA/LDHB/PDHA1/PKM/PFKP	21
hsa05135	hsa05135	Yersinia infection	31/1042	120/7914	0.000129826	0.000536163	0.000278642	CXCL8/FN1/GSK3B/IL10/IL6/FOS/IL1B/TNF/IL2/JUN/ACTR2/IRF3/MAP2K6/MAPK1/MAPK8/MEFV/RELA/ACTG1/IKBKG/MAP3K7/PKN2/PLCG1/TRAF2/ITGB1/RPS6KA3/PIK3CA/BCAR1/NFKBIA/ACTB/AKT1/SRC	31
hsa05230	hsa05230	Central carbon metabolism in cancer	21/1042	69/7914	0.000135599	0.000552827	0.000287302	GLS2/MYC/ERBB2/SLC2A2/EGFR/FGFR1/MAPK1/TP53/RET/PIK3CA/SLC2A1/HIF1A/LDHA/LDHB/MET/NRAS/PDHA1/PKM/PTEN/PFKP/AKT1	21
hsa00983	hsa00983	Drug metabolism - other enzymes	23/1042	79/7914	0.000140378	0.000565064	0.000293661	CES1/CYP3A4/TK1/XDH/RRM2B/RRM1/RRM2/DUT/UMPS/UGT2B15/UGT2B17/UGT1A1/UGT1A10/UGT1A6/UGT1A8/UGT1A9/UGT2B7/GSTP1/MGST1/MPO/NME1/NME2/GSTA2	23
hsa04910	hsa04910	Insulin signaling pathway	34/1042	137/7914	0.000146793	0.000582051	0.000302489	ACACA/ACACB/FASN/GSK3B/INSR/IRS1/PCK1/PCK2/SOCS3/SREBF1/G6PC/INS/MAPK1/MAPK8/SOCS2/CALM1/RPS6/EIF4EBP1/CBLB/FOXO1/PIK3CA/CALML3/G6PC3/PKLR/SORBS1/MKNK2/PRKCZ/EIF4E/ELK1/NRAS/SLC2A4/TSC2/LIPE/AKT1	34
hsa03410	hsa03410	Base excision repair	13/1042	33/7914	0.000148258	0.000582051	0.000302489	HMGB1/PCNA/POLD2/POLD1/POLE2/XRCC1/FEN1/UNG/APEX1/NTHL1/PARP1/POLB/POLE3	13
hsa04137	hsa04137	Mitophagy - animal	20/1042	65/7914	0.000164802	0.000639111	0.000332143	SP1/BCL2L1/JUN/MITF/BNIP3/MAPK8/MRAS/RELA/TP53/ULK1/E2F1/BNIP3L/CITED2/PINK1/FOXO3/ATF4/HIF1A/NRAS/SQSTM1/SRC	20
hsa00860	hsa00860	Porphyrin and chlorophyll metabolism	15/1042	42/7914	0.000171597	0.000657443	0.00034167	HMOX1/BLVRA/COX15/UGT2B15/UGT2B17/UGT1A1/UGT1A10/UGT1A6/UGT1A8/UGT1A9/UGT2B7/FECH/FXN/HMBS/UROD	15
hsa05146	hsa05146	Amoebiasis	27/1042	102/7914	0.0002252	0.000852543	0.000443063	CXCL8/FN1/IL10/IL12B/IL6/ITGB2/IL1B/TNF/IFNG/RELA/TGFB2/GNAS/LAMA2/LAMA4/PIK3CA/HSPB1/LAMB3/ACTN1/COL4A2/COL1A1/COL4A1/CXCL2/LAMB2/TGFB1/TGFB3/COL3A1/LAMA5	27
hsa04213	hsa04213	Longevity regulating pathway - multiple species	19/1042	62/7914	0.000252926	0.000946243	0.000491758	FOXA2/IGF1/INSR/IRS1/SOD1/INS/HSPA1A/CAT/FOXO1/PIK3CA/SIRT1/SOD2/FOXO3/ADCY9/EIF4EBP2/HDAC2/HSPA8/NRAS/AKT1	19
hsa05204	hsa05204	Chemical carcinogenesis	23/1042	82/7914	0.000258691	0.000950496	0.000493968	ADH1B/CYP3A4/CYP3A7/PTGS2/ADH6/UGT2B15/UGT2B17/ADH1A/UGT1A1/UGT1A10/UGT1A6/UGT1A8/UGT1A9/UGT2B7/CYP2C8/CYP2C9/EPHX1/SULT2A1/ALDH3B1/GSTP1/MGST1/CYP1A1/GSTA2	23
hsa00830	hsa00830	Retinol metabolism	20/1042	67/7914	0.000260109	0.000950496	0.000493968	ADH1B/CYP3A4/CYP3A7/ADH6/UGT2B15/UGT2B17/ADH1A/UGT1A1/UGT1A10/UGT1A6/UGT1A8/UGT1A9/UGT2B7/CYP26A1/CYP2B6/CYP2C8/CYP2C9/ALDH1A1/CYP1A1/CYP4A11	20
hsa04976	hsa04976	Bile secretion	21/1042	72/7914	0.00026303	0.000950496	0.000493968	ABCB1/CFTR/CYP3A4/LDLR/SLC10A1/SLC9A1/GNAS/CYP7A1/NCEH1/ABCC2/ABCG5/ABCG8/EPHX1/SULT2A1/RXRA/SLC2A1/SLC4A2/ADCY9/ATP1A2/SCARB1/ABCG2	21
hsa04512	hsa04512	ECM-receptor interaction	24/1042	88/7914	0.000304936	0.00108955	0.000566233	FN1/ITGA2/SPP1/THBS1/HMMR/ITGB1/LAMA2/LAMA4/ITGB6/LAMB3/AGRN/COL4A2/SDC1/COL1A1/COL4A1/ITGA6/LAMB2/THBS4/CD36/COL6A1/COL6A3/ITGA11/TNC/LAMA5	24
hsa04625	hsa04625	C-type lectin receptor signaling pathway	27/1042	104/7914	0.000317299	0.00112112	0.000582643	IL10/IL12B/IL6/PTGS2/IL1B/TNF/IL2/JUN/MAP3K14/MAPK1/MAPK8/MDM2/MRAS/RELA/CALM1/IKBKG/NFKB2/CBLB/PIK3CA/CALML3/BCL3/CASP8/EGR3/NRAS/NFKBIA/AKT1/SRC	27
hsa05310	hsa05310	Asthma	12/1042	31/7914	0.000323142	0.00112922	0.000586851	EPX/IL10/IL3/IL4/IL5/TNF/HLA-DOB/HLA-DQB1/HLA-DRA/FCER1A/MS4A2/IL13	12
hsa00053	hsa00053	Ascorbate and aldarate metabolism	11/1042	27/7914	0.000339564	0.00117371	0.000609971	UGT2B15/UGT2B17/UGT1A1/UGT1A10/UGT1A6/UGT1A8/UGT1A9/UGT2B7/ALDH2/ALDH3A2/ALDH9A1	11
hsa04913	hsa04913	Ovarian steroidogenesis	16/1042	49/7914	0.000345107	0.00118004	0.000613263	IGF1/INSR/LDLR/PTGS2/STAR/CYP19A1/CGA/CYP11A1/CYP17A1/INS/GNAS/HSD17B2/ADCY9/PLA2G4A/SCARB1/CYP1A1	16
hsa05120	hsa05120	Epithelial cell signaling in Helicobacter pylori infection	20/1042	70/7914	0.000492677	0.00166672	0.000866185	CXCL8/CXCR2/CCL5/JUN/EGFR/MAP3K14/MAPK8/RELA/IKBKG/PLCG1/CSK/GIT1/ATP6V1G2/CXCL2/MET/NOD1/TCIRG1/F11R/NFKBIA/SRC	20
hsa04064	hsa04064	NF-kappa B signaling pathway	26/1042	102/7914	0.000552464	0.00181949	0.000945579	BCL2/CXCL8/ICAM1/LBP/PTGS2/TNFAIP3/TNFRSF1A/BCL2L1/IL1B/TNF/ATM/MAP3K14/RELA/TNFSF11/IKBKG/MAP3K7/NFKB2/PLCG1/TRAF2/PLAU/CFLAR/CXCL2/LTB/PARP1/NFKBIA/PIAS4	26
hsa04960	hsa04960	Aldosterone-regulated sodium reabsorption	13/1042	37/7914	0.000555001	0.00181949	0.000945579	IGF1/INSR/IRS1/INS/MAPK1/PIK3CA/SGK1/SCNN1A/NEDD4L/ATP1A2/HSD11B2/SLC9A3R2/SCNN1B	13
hsa05143	hsa05143	African trypanosomiasis	13/1042	37/7914	0.000555001	0.00181949	0.000945579	APOA1/FAS/ICAM1/IL10/IL12B/IL6/FASLG/IL1B/TNF/IFNG/HBA2/THOP1/LAMA4	13
hsa00982	hsa00982	Drug metabolism - cytochrome P450	20/1042	72/7914	0.000733332	0.00237959	0.00123666	ADH1B/CYP3A4/ADH6/UGT2B15/UGT2B17/ADH1A/UGT1A1/UGT1A10/UGT1A6/UGT1A8/UGT1A9/UGT2B7/CYP2B6/CYP2C8/CYP2C9/CYP2D6/ALDH3B1/GSTP1/MGST1/GSTA2	20
hsa05330	hsa05330	Allograft rejection	13/1042	38/7914	0.000743401	0.00238789	0.00124098	FAS/IL10/IL12B/IL4/IL5/FASLG/TNF/HLA-DOB/HLA-DQB1/HLA-DRA/IFNG/IL2/HLA-F	13
hsa04940	hsa04940	Type I diabetes mellitus	14/1042	43/7914	0.000826973	0.00262978	0.00136668	FAS/IL12B/IL1A/FASLG/IL1B/TNF/HLA-DOB/HLA-DQB1/HLA-DRA/IFNG/IL2/INS/HSPD1/HLA-F	14
hsa04922	hsa04922	Glucagon signaling pathway	26/1042	106/7914	0.00102989	0.00321083	0.00166866	ACACA/ACACB/CREB1/PCK1/PCK2/CPT1A/G6PC/SLC2A2/CALM1/GNAS/FOXO1/SIRT1/CALML3/G6PC3/PPARA/CREB3L3/SLC2A1/ATF4/LDHA/LDHB/PDHA1/PKM/CPT1B/PFKP/AKT1/CREBBP	26
hsa04928	hsa04928	Parathyroid hormone synthesis, secretion and action	26/1042	106/7914	0.00102989	0.00321083	0.00166866	BCL2/CDKN1A/CREB1/SP1/FOS/EGR1/NR4A2/CASR/EGFR/FGFR1/GATA3/MAPK1/RXRG/TNFSF11/CYP27B1/GNAS/CREB3L3/AKAP13/PDE4D/RXRA/ADCY9/ATF4/VDR/PDE4B/BGLAP/PTHLH	26
hsa00071	hsa00071	Fatty acid degradation	14/1042	44/7914	0.00106841	0.0032986	0.00171427	ADH1B/EHHADH/CPT1A/ACSL1/ADH6/ADH1A/ACAT2/ALDH2/ALDH3A2/ACADM/ACOX1/ALDH9A1/CYP4A11/CPT1B	14
hsa05410	hsa05410	Hypertrophic cardiomyopathy (HCM)	23/1042	90/7914	0.00108677	0.00332299	0.00172694	ACE/AGT/EDN1/IGF1/IL6/ITGA2/TNF/DMD/TGFB2/ACTG1/ITGB1/LAMA2/ITGB6/RYR2/ITGA6/LMNA/TGFB1/TGFB3/TPM2/CACNA2D1/ATP2A2/ITGA11/ACTB	23
hsa05211	hsa05211	Renal cell carcinoma	19/1042	69/7914	0.00110727	0.00335344	0.00174277	CDKN1A/JUN/VEGFA/FH/MAPK1/TGFB2/EPAS1/VHL/PIK3CA/TGFA/SLC2A1/HIF1A/MET/NRAS/TGFB1/TGFB3/AKT1/PDGFB/CREBBP	19
hsa05020	hsa05020	Prion diseases	12/1042	35/7914	0.0011552	0.00346561	0.00180106	IL1A/IL6/SOD1/IL1B/CCL5/EGR1/HSPA5/MAPK1/HSPA1A/NOTCH1/BAX/ELK1	12
hsa04216	hsa04216	Ferroptosis	13/1042	40/7914	0.00128337	0.00381412	0.00198218	GPX4/TF/HMOX1/ACSL1/MAP1LC3A/MAP1LC3B/TP53/TFRC/CYBB/SLC3A2/NCOA4/SAT1/PCBP1	13
hsa04072	hsa04072	Phospholipase D signaling pathway	33/1042	148/7914	0.00140333	0.00413203	0.0021474	AGT/CXCL8/CXCR2/INSR/INS/DGKI/EGF/EGFR/MAPK1/MRAS/PIK3R5/RALGDS/GNAS/PLCG1/PIK3CA/FCER1A/MS4A2/F2/SPHK1/DGKQ/AGPAT3/DGKZ/ADCY9/ARF1/AVP/NRAS/PLA2G4A/TSC2/DNM2/RAPGEF4/AKT1/PDGFB/PDGFA	33
hsa04658	hsa04658	Th1 and Th2 cell differentiation	23/1042	92/7914	0.00149608	0.0043647	0.00226832	IL12B/IL4/IL5/FOS/CD4/HLA-DOB/HLA-DQB1/HLA-DRA/IFNG/IL2/JUN/GATA3/IL12RB1/MAPK1/MAPK8/RELA/IKBKG/PLCG1/JAK1/NOTCH1/STAT6/IL13/NFKBIA	23
hsa05133	hsa05133	Pertussis	20/1042	76/7914	0.00152872	0.00441938	0.00229673	CXCL8/IL10/IL12B/IL1A/IL6/ITGB2/FOS/IL1B/TNF/JUN/CASP7/IRF3/MAPK1/MAPK8/RELA/CALM1/ITGB1/CALML3/C3/NOD1	20
hsa05231	hsa05231	Choline metabolism in cancer	24/1042	98/7914	0.00161874	0.00463747	0.00241007	SP1/FOS/JUN/CHKA/DGKI/EGF/EGFR/MAPK1/MAPK8/RALGDS/PLCG1/SLC44A4/EIF4EBP1/PIK3CA/SLC44A3/DGKQ/DGKZ/HIF1A/NRAS/PLA2G4A/TSC2/AKT1/PDGFB/PDGFA	24
hsa04975	hsa04975	Fat digestion and absorption	13/1042	41/7914	0.00165666	0.00463841	0.00241056	APOA1/APOB/ABCA1/MTTP/ABCG5/ABCG8/ACAT2/APOA4/FABP2/NPC1L1/SCARB1/CD36/FABP1	13
hsa05332	hsa05332	Graft-versus-host disease	13/1042	41/7914	0.00165666	0.00463841	0.00241056	FAS/IL1A/IL6/FASLG/IL1B/TNF/HLA-DOB/HLA-DQB1/HLA-DRA/IFNG/IL2/KIR3DL1/HLA-F	13
hsa03430	hsa03430	Mismatch repair	9/1042	23/7914	0.00166283	0.00463841	0.00241056	PCNA/POLD2/POLD1/RFC2/MLH1/MSH2/RFC3/RFC4/RPA3	9
hsa04350	hsa04350	TGF-beta signaling pathway	23/1042	94/7914	0.00203079	0.00561557	0.00291839	HAMP/ID1/MYC/SP1/TNF/IFNG/PPP2CA/BMP4/MAPK1/TGFB2/THBS1/FST/ID3/RBL1/SKP1/CDKN2B/ID2/TGFB1/TGFB3/BAMBI/SMAD7/CREBBP/PPP2R1A	23
hsa04530	hsa04530	Tight junction	36/1042	169/7914	0.00205035	0.00562077	0.00292109	CCND1/CFTR/HSPA4/PCNA/ERBB2/JUN/PPP2CA/ACTR2/CLDN23/CLDN5/MAP3K5/MAPK8/MYH10/PPP2R2D/YBX3/ACTG1/ITGB1/STK11/AMOTL1/CLDN4/NEDD4L/DLG2/ACTN1/LLGL2/MYH14/PRKCZ/TJP3/CDK4/MSN/F11R/RAPGEF6/TUBA1B/ACTB/SRC/SYNPO/PPP2R1A	36
hsa04926	hsa04926	Relaxin signaling pathway	29/1042	129/7914	0.00233672	0.00635107	0.00330062	CREB1/EDN1/FOS/JUN/VEGFA/EGFR/MAPK1/MAPK8/RELA/GNAS/MMP2/NOS3/PIK3CA/VEGFD/CREB3L3/COL4A2/PRKCZ/MMP1/COL1A1/ADCY9/ATF4/COL4A1/NRAS/TGFB1/MMP9/NFKBIA/COL3A1/AKT1/SRC	29
hsa00640	hsa00640	Propanoate metabolism	11/1042	34/7914	0.00311147	0.00838516	0.00435773	ACACA/ACACB/EHHADH/SUCLG1/ACAT2/ALDH6A1/ABAT/ACOX1/LDHA/LDHB/ACSS3	11
hsa04660	hsa04660	T cell receptor signaling pathway	24/1042	104/7914	0.00375545	0.0100356	0.00521545	GSK3B/IL10/IL4/IL5/FOS/TNF/CD4/IFNG/IL2/JUN/MAP3K14/MAPK1/MAPK8/RASGRP1/RELA/IKBKG/MAP3K7/PLCG1/CBLB/PIK3CA/CDK4/NRAS/NFKBIA/AKT1	24
hsa05416	hsa05416	Viral myocarditis	16/1042	60/7914	0.00378835	0.0100391	0.00521729	CCND1/ICAM1/ITGAL/ITGB2/HLA-DOB/HLA-DQB1/HLA-DRA/DMD/ACTG1/CAV1/LAMA2/CASP8/CASP9/HLA-F/EIF4G3/ACTB	16
hsa04810	hsa04810	Regulation of actin cytoskeleton	42/1042	213/7914	0.0042148	0.0110769	0.00575662	FN1/ITGA2/ITGAL/ITGAX/ITGB2/SLC9A1/BDKRB1/CXCR4/INS/EGF/EGFR/FGFR1/MAPK1/MRAS/MYH10/ACTG1/ITGB1/PIK3CA/ARHGEF4/GSN/ITGB6/LIMK2/F2/IQGAP2/MYLK/ACTN1/DIAPH1/MYH14/BCAR1/GIT1/APC/FGF9/FGFR4/ITGA6/MSN/NRAS/DIAPH3/ITGA11/ACTB/PDGFB/SRC/PDGFA	42
hsa05130	hsa05130	Pathogenic Escherichia coli infection	40/1042	201/7914	0.00436725	0.0113835	0.00591594	CXCL8/FAS/GAPDH/IL6/TNFRSF1A/FASLG/FOS/IL1B/TNF/JUN/CASP7/CLDN23/CLDN5/MAPK1/MAPK8/MYH10/RELA/ACTG1/IKBKG/MAP3K7/NCL/TRAF2/ITGB1/TNFSF10/CLDN4/MYO5B/F2/BAIAP2L1/MYH14/MYO1C/ARF1/BAX/CASP8/CASP9/MYO10/MYO1B/MYO5C/NFKBIA/TUBA1B/ACTB	40
hsa05235	hsa05235	PD-L1 expression and PD-1 checkpoint pathway in cancer	21/1042	89/7914	0.00493117	0.0127489	0.00662554	STAT3/FOS/CD4/IFNG/JUN/EGF/EGFR/MAP2K6/MAPK1/RASGRP1/RELA/IKBKG/PLCG1/JAK1/PIK3CA/ALK/HIF1A/NRAS/PTEN/NFKBIA/AKT1	21
hsa04722	hsa04722	Neurotrophin signaling pathway	26/1042	119/7914	0.00571947	0.0146677	0.00762272	BCL2/GSK3B/IRS1/FASLG/BDNF/JUN/PSEN1/MAP3K5/MAPK1/MAPK8/RELA/TP53/TP73/CALM1/PLCG1/RIPK2/RPS6KA3/PIK3CA/FOXO3/CALML3/ATF4/BAX/NRAS/PSEN2/NFKBIA/AKT1	26
hsa05414	hsa05414	Dilated cardiomyopathy (DCM)	22/1042	96/7914	0.00588427	0.0149696	0.00777963	AGT/IGF1/ITGA2/TNF/DMD/TGFB2/ACTG1/GNAS/ITGB1/LAMA2/ITGB6/RYR2/ADCY9/ITGA6/LMNA/TGFB1/TGFB3/TPM2/CACNA2D1/ATP2A2/ITGA11/ACTB	22
hsa04012	hsa04012	ErbB signaling pathway	20/1042	85/7914	0.00619212	0.0156277	0.00812166	CDKN1A/GSK3B/MYC/ERBB2/JUN/EGF/EGFR/MAPK1/MAPK8/PLCG1/ERBB3/CDKN1B/EIF4EBP1/CBLB/PIK3CA/TGFA/ELK1/NRAS/AKT1/SRC	20
hsa04014	hsa04014	Ras signaling pathway	44/1042	232/7914	0.00718016	0.0179257	0.00931592	CSF1/IGF1/IGF2/INSR/BCL2L1/FASLG/BDNF/FLT1/INS/NF1/VEGFA/EGF/EGFR/FGFR1/KDR/MAPK1/MAPK8/MRAS/RALGDS/RASGRP1/RELA/CALM1/IKBKG/PLCG1/REL/ANGPT2/PIK3CA/CALML3/TGFA/VEGFD/EPHA2/SYNGAP1/ELK1/ETS2/FGF9/FGFR4/MET/NRAS/PLA2G4A/RAPGEF5/AKT1/EFNA2/PDGFB/PDGFA	44
hsa04114	hsa04114	Oocyte meiosis	27/1042	127/7914	0.00721539	0.0179257	0.00931592	CCNB1/CCNE1/CDK2/IGF1/MAD1L1/INS/PPP2CA/CPEB3/AR/AURKA/CCNE2/CDK1/FBXO43/FBXO5/MAPK1/PLK1/CALM1/CDC25C/MAD2L1/SKP1/YWHAH/CCNB2/RPS6KA3/CALML3/YWHAZ/ADCY9/PPP2R1A	27
hsa04640	hsa04640	Hematopoietic cell lineage	22/1042	98/7914	0.00758703	0.018559	0.00964505	CSF1/CSF3R/EPO/IL1A/IL3/IL4/IL5/IL6/ITGA2/MME/IL1B/TNF/CD4/HLA-DOB/HLA-DQB1/HLA-DRA/IL5RA/TFRC/CD9/IL11RA/ITGA6/CD36	22
hsa04914	hsa04914	Progesterone-mediated oocyte maturation	22/1042	98/7914	0.00758703	0.018559	0.00964505	CCNB1/CDK2/IGF1/MAD1L1/INS/CPEB3/AURKA/CCNA2/CDC25A/CDK1/MAPK1/MAPK8/PLK1/CDC25C/MAD2L1/CDC25B/CCNB2/RPS6KA3/PIK3CA/STK10/ADCY9/AKT1	22
hsa04370	hsa04370	VEGF signaling pathway	15/1042	59/7914	0.0080017	0.019424	0.0100945	PTGS2/VEGFA/KDR/MAPK1/PLCG1/NOS3/PIK3CA/HSPB1/SPHK1/MAPKAPK3/CASP9/NRAS/PLA2G4A/AKT1/SRC	15
hsa04140	hsa04140	Autophagy - animal	28/1042	137/7914	0.0108599	0.0261626	0.0135966	BCL2/HMGB1/IRS1/BCL2L1/INS/PPP2CA/ATG10/BNIP3/DAPK2/DDIT4/MAPK1/MAPK8/MRAS/ULK1/VMP1/MAP3K7/DAPK1/PIK3CA/STK11/CFLAR/HIF1A/LAMP1/NRAS/PIK3C3/PTEN/SQSTM1/TSC2/AKT1	28
hsa05170	hsa05170	Human immunodeficiency virus 1 infection	40/1042	212/7914	0.0109508	0.0261831	0.0136072	BCL2/CCNB1/FAS/TNFRSF1A/BCL2L1/FASLG/FOS/TNF/CD4/CXCR4/JUN/ATM/CDK1/CUL5/IRF3/MAP2K6/MAPK1/MAPK8/RELA/CALM1/CALR/CDC25C/CHEK1/IKBKG/MAP3K7/PLCG1/SKP1/TRAF2/WEE1/CCNB2/PIK3CA/CALML3/LIMK2/BAX/CASP8/CASP9/HLA-F/NRAS/NFKBIA/AKT1	40
hsa04915	hsa04915	Estrogen signaling pathway	28/1042	138/7914	0.0119689	0.0284038	0.0147613	BCL2/CREB1/SP1/FOS/JUN/EGFR/MAPK1/NCOA3/CALM1/GNAS/ESR1/HSPA1A/TFF1/MMP2/NOS3/PIK3CA/CALML3/TGFA/CREB3L3/ADCY9/ATF4/HSPA8/NRAS/RARA/KRT18/MMP9/AKT1/SRC	28
hsa04610	hsa04610	Complement and coagulation cascades	18/1042	79/7914	0.0127773	0.0299226	0.0155506	F3/F9/FGA/ITGAX/ITGB2/SERPINC1/F8/BDKRB1/PLAT/PLAUR/SERPINE1/PLAU/PROC/C3/F10/F2/PROS1/SERPINA1	18
hsa05014	hsa05014	Amyotrophic lateral sclerosis (ALS)	13/1042	51/7914	0.0127971	0.0299226	0.0155506	BCL2/SOD1/TNFRSF1A/BCL2L1/TNF/APAF1/MAP2K6/MAP3K5/TP53/CAT/BAX/CASP9/NEFM	13
hsa04664	hsa04664	Fc epsilon RI signaling pathway	16/1042	68/7914	0.0135196	0.0313813	0.0163087	ALOX5AP/IL3/IL4/IL5/TNF/MAP2K6/MAPK1/MAPK8/PLCG1/PIK3CA/FCER1A/MS4A2/IL13/NRAS/PLA2G4A/AKT1	16
hsa03440	hsa03440	Homologous recombination	11/1042	41/7914	0.0144737	0.0333524	0.0173331	POLD2/ATM/BRCA1/POLD1/RAD51/BARD1/RAD54L/RPA3/TOPBP1/XRCC2/BRCA2	11
hsa04620	hsa04620	Toll-like receptor signaling pathway	22/1042	104/7914	0.0152242	0.0348295	0.0181008	CXCL8/IL12B/IL6/LBP/SPP1/FOS/IL1B/TNF/CCL5/JUN/IRF3/MAP2K6/MAPK1/MAPK8/RELA/IFNAR2/IKBKG/MAP3K7/PIK3CA/CASP8/NFKBIA/AKT1	22
hsa03420	hsa03420	Nucleotide excision repair	12/1042	47/7914	0.0162263	0.036857	0.0191544	PCNA/POLD2/ERCC1/ERCC8/POLD1/POLE2/RFC2/RFC3/RFC4/RPA3/GTF2H2/POLE3	12
hsa00120	hsa00120	Primary bile acid biosynthesis	6/1042	17/7914	0.0175046	0.0394785	0.0205168	CYP7A1/SCP2/AKR1C4/CYP27A1/CYP8B1/ACOX2	6
hsa05320	hsa05320	Autoimmune thyroid disease	13/1042	53/7914	0.0176318	0.0394852	0.0205203	FAS/IL10/IL4/IL5/FASLG/CGA/HLA-DOB/HLA-DQB1/HLA-DRA/IL2/TG/HLA-F/TSHR	13
hsa04670	hsa04670	Leukocyte transendothelial migration	23/1042	112/7914	0.0186809	0.0415422	0.0215893	ICAM1/ITGAL/ITGB2/CXCR4/CDH5/CLDN23/CLDN5/ACTG1/PLCG1/ITGB1/MMP2/PECAM1/PIK3CA/CYBB/CLDN4/CD99/ACTN1/BCAR1/MSN/F11R/RAPGEF4/MMP9/ACTB	23
hsa04927	hsa04927	Cortisol synthesis and secretion	15/1042	65/7914	0.0195732	0.0432241	0.0224634	AGT/CREB1/LDLR/NR5A1/SP1/STAR/CYP11A1/CYP11B1/CYP17A1/GNAS/NCEH1/CREB3L3/ADCY9/ATF4/SCARB1	15
hsa04071	hsa04071	Sphingolipid signaling pathway	24/1042	119/7914	0.020373	0.0446801	0.02322	ABCC1/BCL2/TNFRSF1A/TNF/PPP2CA/MAP3K5/MAPK1/MAPK8/PPP2R2D/RELA/TP53/TRAF2/NOS3/PIK3CA/FCER1A/MS4A2/SGMS1/SPHK1/PRKCZ/BAX/NRAS/PTEN/AKT1/PPP2R1A	24
